# Supplementary material for: Quantitative Proteomic Analysis Reveals the Key Molecular Events Driving Phaeocystis globosa Bloom and Dissipation
Source: Int J Mol Sci. 2022 Oct 21;23(20):12668. doi: 10.3390/ijms232012668 (PMC9604223; doi:10.3390/ijms232012668)
Supplement: Supplementary file 1 [file ijms-23-12668-s001.zip]

Archive with 3 entries (3 files):
- Supplemental Table S2.xlsx
- Supplemental Figure S1.jpg
- Supplemental Table S1.xlsx
