# Supplementary material for: Quantitative Proteomic Analysis Reveals the Key Molecular Events Driving Phaeocystis globosa Bloom and Dissipation
Source: Int J Mol Sci. 2022 Oct 21;23(20):12668. doi: 10.3390/ijms232012668 (PMC9604223; doi:10.3390/ijms232012668)
Supplement: Supplementary file 1 [file ijms-23-12668-s001.zip › Supplemental Table S2.xlsx]

## Sheet: More abundant in BP
Supplemental Table S2. Functional classifications of the differentially abundant proteins (Proteins more abundant in the bloom phase)
Protein	DP/BP	p-value	Putative Function	Symbol	KEGG Accession
Photosynthesis
CL11744.Contig1	0.662048	0.000984434	light-harvesting complex I chlorophyll a/b binding protein 1	LHCA1	K08907
Cluster-8143.0-orf1	0.659629	0.00213725	light-harvesting complex I chlorophyll a/b binding protein 1	LHCA1	K08907
Cluster-36722.14358-orf1	0.58137	3.01128e-05	light-harvesting complex I chlorophyll a/b binding protein 2	LHCA2	K08908
Cluster-36722.2642-orf1	0.63113	0.00140391	light-harvesting complex I chlorophyll a/b binding protein 4	LHCA4	K08910
Cluster-36722.19259-orf1	0.520044	0.000175424	light-harvesting complex I chlorophyll a/b binding protein 5	LHCA5	K08911
Cluster-32843.0-orf1	0.517758	9.80693e-05	chlorophyll A-B binding protein	-	-
Unigene5239	0.629442	4.24823e-05	chloroplast light harvesting protein isoform 6	-	-
Cluster-36722.17014-orf1	0.64606	0.000172785	chloroplast light harvesting protein isoform 12	-	-
CL12524.Contig3	0.621811	0.000360689	light harvesting protein	-	-
CL929.Contig1	0.620248	0.000849042	light harvesting protein	-	-
Cluster-36722.17015-orf1	0.617485	0.00608138	light harvesting protein	-	-
CL10722.Contig3	0.520281	3.01179e-05	light harvesting protein	-	-
Cluster-50079.0-orf1	0.338269	0.00044799	photosystem II PsbU protein	psbU	K02719
Cluster-36722.17044-orf1	0.249189	1.82247e-05	photosystem II PsbM protein	psbM	K02714
Cluster-48790.0-orf1	0.659958	0.0032265	ATP synthase protein I	atpI	K02116
CL4336.Contig3	0.648544	0.0344719	ferredoxin	petF	K02639
Cluster-36722.19410-orf1	0.411425	0.000854734	ferredoxin	petF	K02639
Cluster-39227.0-orf1	0.645547	0.00287729	cytochrome b6	petB	K02635
Unigene10506	0.615485	0.00012747	apocytochrome f	petA	K02634
Cluster-36722.19456-orf1	0.573093	4.55602e-05	cytochrome b6-f complex iron-sulfur subunit	petC	K02636
Cluster-36722.19744-orf1	0.453492	2.72875e-05	rbcL	-	-
Cluster-36722.19709-orf1	0.482095	0.00199117	delta-carbonic anhydrase	-	-
Cluster-36722.15437-orf1	0.662717	0.000148628	phosphoenolpyruvate carboxykinase (ATP)	pckA	K01610
Cluster-36722.4451-orf1	0.557841	0.000124005	rhodopsin	-	-
Pigment biosynthesis
Cluster-36722.25337-orf1	0.472631	1.15752e-05	glutamyl-tRNA reductase	hemA	K02492
Unigene11181	0.647484	1.05625e-06	magnesium chelatase subunit D	chlD	K03404
CL5858.Contig2	0.65179	1.03524e-05	magnesium chelatase subunit H	chlH	K03403
CL4237.Contig2	0.662198	5.51118e-06	zeaxanthin epoxidase	ZEP	K09838
Unigene1288	0.64132	0.00111404	15-cis-phytoene synthase	crtB	K02291
CL10259.Contig2	0.485105	2.17468e-05	15-cis-phytoene synthase	crtB	K02291
Cluster-36722.7610-orf1	0.452749	3.41269e-05	2-C-methyl-D-erythritol 4-phosphate cytidylyltransferase	ispD	K00991
Unigene26673	0.645904	0.000251558	1-deoxy-D-xylulose-5-phosphate reductoisomerase	dxr	K00099
Cluster-11466.0-orf1	0.20153	1.05143e-05	1-deoxy-D-xylulose-5-phosphate reductoisomerase	dxr	K00099
Cluster-36722.11699-orf2	0.55599	2.84738e-05	prolycopene isomerase	-	-
Nitrogen metabolism
Unigene5810	0.64395	0.00360899	MFS transporter, NNP family, nitrate/nitrite transporter	NRT	K02575
Unigene4586	0.234943	4.98088e-05	MFS transporter, NNP family, nitrate/nitrite transporter	NRT	K02575
Cluster-36722.6114-orf1	0.565452	1.80892e-05	assimilatory nitrate reductase	-	-
Glycosaminoglycan biosynthesis
Cluster-36722.2327-orf1	0.602952	0.0139301	arabinosyltransferase	XEG113	K20784
Unigene210	0.581572	7.3489e-05	EGF-domain serine glucosyl/xylosyltransferase	RUMI	K13667
Cluster-36722.28330-orf1	0.369235	7.85595e-06	1,3-beta-glucan synthase	E2.4.1.34	K00706
Cluster-36722.28793-orf1	0.215849	1.10223e-07	1,3-beta-glucan synthase	E2.4.1.34	K00706
Transportation
CL9791.Contig1	0.542256	0.00568544	solute carrier family 25 (mitochondrial ornithine transporter) member 2/15	SLC25A2_15	K15101
Cluster-30742.0-orf1	0.323475	1.18974e-05	solute carrier family 25 (mitochondrial phosphate transporter), member 3	SLC25A3	K15102
Cluster-36722.18423-orf1	0.643056	7.04388e-05	solute carrier family 25 (mitochondrial oxoglutarate transporter), member 11	SLC25A11	K15104
CL5371.Contig2	0.639546	0.0081526	solute carrier family 35, member E1	SLC35E1	K15283
Cluster-36722.5322-orf1	0.626938	7.13876e-05	solute carrier family 35, member E1	SLC35E1	K15283
CL4961.Contig2	0.666054	0.000509663	solute carrier family 36 (proton-coupled amino acid transporter)	SLC36A	K14209
Unigene1052	0.665818	0.00444585	mitochondrial carrier protein	-	-
CL3974.Contig1	0.627131	0.000169157	Ca2+/H+ antiporter, TMEM165/GDT1 family	GDT1	K23541
CL2388.Contig1	0.50819	0.000434522	Niemann-Pick C1 protein	NPC1	K12385
CL6036.Contig5	0.458691	3.17853e-06	epsin	EPN	K12471
Unigene7539	0.403051	2.0019e-05	folate receptor	FOLR	K13649
Cluster-36722.6757-orf1	0.396267	5.94539e-06	sodium:solute symporter	-	-
Protein translation
Cluster-36722.19756-orf1	0.413	4.15046e-05	elongation factor G	EFG	K02355
Cluster-36722.28750-orf1	0.538063	1.68702e-05	elongation factor 1-alpha	EEF1A	K03231
Cluster-36722.4416-orf1	0.283204	1.10373e-06	elongation factor 1-alpha	EEF1A	K03231
Ribosome
Cluster-15849.0-orf1	0.38206	4.21418e-05	small subunit ribosomal protein S4e	RP-S4e	K02987
Cluster-14299.0-orf1	0.623172	8.92608e-06	ribosomal protein S6	-	-
Cluster-36722.3920-orf1	0.438966	7.65264e-06	small subunit ribosomal protein S9	RP-S9	K02996
Unigene33948	0.549654	0.000625974	small subunit ribosomal protein S14	RP-S14	K02954
CL9758.Contig1	0.604947	0.00677717	small subunit ribosomal protein S15	RP-S15	K02956
Unigene2008	0.63702	0.00217053	large subunit ribosomal protein L2	RP-L2	K02886
Unigene6336	0.557917	0.000726318	large subunit ribosomal protein L4	RP-L4	K02926
Unigene23788	0.549051	0.000212433	large subunit ribosomal protein L13	RP-L13	K02871
CL2800.Contig1	0.622506	3.39899e-05	large subunit ribosomal protein L15	RP-L15	K02876
Unigene472	0.652603	0.00270607	large subunit ribosomal protein L17	RP-L17	K02879
Cluster-37813.0-orf1	0.636613	1.58987e-06	large subunit ribosomal protein L19	RP-L19	K02884
Unigene26566	0.623166	0.000411125	large subunit ribosomal protein L18	RP-L18	K02881
Cluster-36722.16253-orf1	0.477586	6.90129e-05	large subunit ribosomal protein L28	RP-L28	K02902
Cluster-13009.0-orf1	0.531707	4.22512e-07	large subunit ribosomal protein L36e	RP-L36e	K02920
Lipid metabolism
CL12212.Contig1	0.636938	2.4067e-05	omega-6 fatty acid desaturase / acyl-lipid omega-6 desaturase (Delta-12 desaturase)	FAD2	K10256
Unigene13903	0.617002	6.59439e-06	phosphatidylserine decarboxylase	psd	K01613
Unigene20932	0.605395	0.000503769	3-oxo-5-alpha-steroid 4-dehydrogenase 1	SRD5A1	K12343
CL7033.Contig1	0.596788	0.000395799	1-acyl-sn-glycerol-3-phosphate acyltransferase	plsC	K00655
CL604.Contig3	0.573615	0.0012298	acyl-CoA 6-desaturase (Delta-6 desaturase)	FADS2	K10226
Cytoskeleton protein
Cluster-50549.0-orf1	0.649936	0.00032593	actin, other eukaryote	ACTF	K10355
Cluster-36722.5252-orf1	0.494364	0.000106783	dynein intermediate chain 3, axonemal	DNAI3	K24722
Cluster-36722.3266-orf1	0.208802	0.00238288	kinesin family member 6/9	KIF6_9	K10397
Cryptochrome
Cluster-36722.28227-orf1	0.598355	0.000212552	Cryptochrome-2	-	-
Cluster-36722.28879-orf1	0.584314	6.53692e-05	Cryptochrome-2	-	-
Cluster-36722.29791-orf1	0.267014	3.9826e-05	Cryptochrome-2	-	-
Others
Cluster-39436.0-orf1	0.663147	0.00104304	tRNA threonylcarbamoyladenosine biosynthesis protein TsaE	tsaE	K06925
Unigene17353	0.655105	0.00438184	glutaredoxin 3	grxC	K03676
Cluster-36722.11552-orf1	0.651824	0.00019088	glutaredoxin 3	grxC	K03676
CL6717.Contig3	0.651471	0.000694225	histidine triad (HIT) family protein	HINT1	K02503
Cluster-33313.0-orf1	0.648415	0.00109186	Phosphatidylinositol 4-phosphate 5-kinase-like protein 1	-	-
Unigene23832	0.645349	9.90262e-05	2-methoxy-6-polyprenyl-1,4-benzoquinol methylase	COQ5	K06127
Cluster-36722.25936-orf1	0.635453	0.000517668	peptidyl-prolyl cis-trans isomerase	-	-
CL8417.Contig6	0.630642	0.000334611	adenylate kinase	adk	K00939
CL8628.Contig1	0.622902	0.00174858	rubredoxin family protein	-	-
Cluster-36722.17846-orf1	0.620113	0.0107616	signal recognition particle protein	-	-
Unigene11061	0.602203	0.0177072	cleavage and polyadenylation specificity factor subunit 2	CPSF2	K14402
Cluster-36722.18598-orf1	0.601437	0.00317411	rubredoxin-like protein	-	-
Cluster-36722.2097-orf1	0.598392	0.000120227	ribonucleases P/MRP protein subunit RPP25	RPP25	K14525
CL2783.Contig2	0.574673	0.00029611	cysteine-dependent adenosine diphosphate thiazole synthase	THI4	K03146
Cluster-36722.16644-orf1	0.555143	0.00180221	D-amino-acid dehydrogenase	dadA	K00285
Cluster-36722.24025-orf1	0.552435	0.00063388	myo-inositol-1-phosphate synthase	-	-
Unigene16931	0.550208	2.00078e-08	serine/threonine-protein phosphatase 2A catalytic subunit	PPP2C	K04382
Unigene9760	0.516209	0.00412578	tld domain-containing protein	-	-
CL1598.Contig1	0.496872	0.00335428	PX domain-containing protein kinase-like protein	PXK	K17543
Cluster-36722.3736-orf1	0.481735	0.000317993	apoptosis-inducing factor 2	AIFM2	K22745
CL9774.Contig4	0.474102	0.00195996	3-dehydroquinate synthase	-	-
Cluster-36722.11763-orf1	0.473779	7.22256e-05	cell division protease FtsH	ftsH	K03798
Cluster-36722.13030-orf1	0.420093	9.92618e-06	voltage-dependent anion channel protein 2	VDAC2	K15040
Unigene26886	0.235376	0.00568721	RNA polymerase II-associated factor 1	PAF1	K15174
CL4102.Contig1	0.653604	0.000776863	SEC-C motif domain protein	-	K09858
Unknown function proteins
Cluster-37337.0-orf1	0.664744	1.96987e-05	unknown function	-	-
Unigene13208	0.663697	5.12626e-05	unknown function	-	-
Cluster-41807.0-orf1	0.660917	0.00106977	unknown function	-	-
Unigene14474	0.656306	0.00315088	unknown function	-	-
Unigene11333	0.651269	0.000116371	unknown function	-	-
Unigene20470	0.644972	0.000123483	unknown function	-	-
Unigene4530	0.640374	0.000377196	unknown function	-	-
Cluster-36722.30677-orf1	0.639105	0.00084232	unknown function	-	-
Unigene26498	0.63828	7.83595e-05	unknown function	-	-
Unigene32970	0.637613	8.7071e-06	unknown function	-	-
Unigene17523	0.637523	7.4057e-06	unknown function	-	-
Cluster-36722.19698-orf1	0.632992	0.000561874	unknown function	-	-
Unigene12033	0.628096	0.0023091	unknown function	-	-
Unigene29301	0.624508	0.00220241	unknown function	-	-
Cluster-36722.18363-orf1	0.622294	0.000192386	unknown function	-	-
Unigene29769	0.6207	0.00570413	unknown function	-	-
CL8764.Contig1	0.616314	0.000372706	unknown function	-	-
Unigene20669	0.61366	9.95007e-05	unknown function	-	-
Cluster-36722.29291-orf1	0.613348	1.35593e-05	unknown function	-	-
Unigene16442	0.613001	0.0190715	unknown function	-	-
CL5564.Contig2	0.611703	0.0376898	unknown function	-	-
CL12147.Contig1	0.609244	0.000119796	unknown function	-	-
Cluster-36722.7671-orf1	0.607501	0.00232205	unknown function	-	-
CL1216.Contig1	0.602644	5.70459e-05	unknown function	-	-
Unigene13765	0.602614	0.000764203	unknown function	-	-
Unigene24072	0.599134	0.000226295	unknown function	-	-
Unigene64	0.597632	1.8235e-07	unknown function	-	-
CL11546.Contig1	0.59747	0.00142483	unknown function	-	-
Unigene25490	0.597041	0.000124428	unknown function	-	-
Cluster-36497.0-orf1	0.594157	0.00107681	unknown function	-	-
Unigene20481	0.592808	0.000218681	unknown function	-	-
CL1632.Contig9	0.590631	0.0162056	unknown function	-	-
Cluster-36722.20025-orf1	0.589354	7.92164e-05	unknown function	-	-
Cluster-36722.13883-orf1	0.585951	0.000597245	unknown function	-	-
Unigene20070	0.574138	2.30349e-06	unknown function	-	-
Cluster-42895.0-orf1	0.571904	1.71927e-05	unknown function	-	-
Cluster-36722.28874-orf1	0.570831	0.000960762	unknown function	-	-
Unigene14319	0.569054	6.14572e-06	unknown function	-	-
CL6982.Contig1	0.566837	6.24901e-05	unknown function	-	-
Unigene11285	0.566572	0.000600496	unknown function	-	-
CL779.Contig3	0.565996	1.33428e-06	unknown function	-	-
Cluster-36722.17162-orf1	0.56525	0.000151351	unknown function	-	-
CL2557.Contig4	0.564865	3.51679e-05	unknown function	-	-
Cluster-36722.25046-orf1	0.562567	5.24785e-06	unknown function	-	-
CL2911.Contig1	0.561951	0.000134161	unknown function	-	-
CL10079.Contig2	0.559396	0.000934914	unknown function	-	-
Unigene9984	0.553646	0.000416697	unknown function	-	-
Cluster-36722.22342-orf2	0.55155	4.01689e-05	unknown function	-	-
CL3987.Contig2	0.550922	0.00022901	unknown function	-	-
Unigene23585	0.545917	6.332e-07	unknown function	-	-
CL11465.Contig2	0.545408	7.96596e-06	unknown function	-	-
Cluster-36722.28577-orf1	0.544659	6.05554e-05	unknown function	-	-
Cluster-36722.17183-orf1	0.539924	0.000192948	unknown function	-	-
Cluster-36722.11838-orf1	0.524149	4.12925e-06	unknown function	-	-
Unigene39370	0.515598	3.71567e-07	unknown function	-	-
Cluster-36722.28389-orf1	0.514048	0.000112016	unknown function	-	-
CL488.Contig2	0.496332	6.78519e-06	unknown function	-	-
CL11987.Contig5	0.495547	0.000125589	unknown function	-	-
Cluster-36722.28050-orf1	0.493723	0.00012872	unknown function	-	-
Unigene15980	0.490166	2.08226e-05	unknown function	-	-
CL1762.Contig3	0.488562	4.18481e-06	unknown function	-	-
Cluster-36722.28662-orf1	0.477552	1.32112e-05	unknown function	-	-
Cluster-7166.0-orf1	0.456812	0.00184556	unknown function	-	-
Cluster-36722.8060-orf1	0.449271	1.82085e-05	unknown function	-	-
Cluster-22129.0-orf1	0.446332	8.71399e-05	unknown function	-	-
Cluster-1018.0-orf1	0.440753	0.000148843	unknown function	-	-
CL11814.Contig1	0.434285	3.65168e-05	unknown function	-	-
CL4635.Contig1	0.429842	6.02834e-05	unknown function	-	-
Cluster-36722.28575-orf1	0.414625	4.87963e-05	unknown function	-	-
Cluster-36722.1512-orf2	0.409044	0.000269153	unknown function	-	-
Cluster-36722.16343-orf1	0.401848	8.98859e-06	unknown function	-	-
CL8320.Contig1	0.399904	0.00124173	unknown function	-	-
Cluster-36722.28585-orf1	0.390962	1.26463e-05	unknown function	-	-
Cluster-36722.4440-orf1	0.38057	0.000316816	unknown function	-	-
Cluster-29585.0-orf1	0.37875	4.34029e-06	unknown function	-	-
Cluster-17306.0-orf1	0.377997	0.000372177	unknown function	-	-
CL1625.Contig2	0.35949	1.14981e-06	unknown function	-	-
Cluster-36722.28881-orf1	0.359266	1.02733e-05	unknown function	-	-
Cluster-36722.2529-orf1	0.344298	2.99083e-05	unknown function	-	-
Cluster-36722.4532-orf1	0.327774	9.30814e-05	unknown function	-	-
Cluster-36722.19910-orf2	0.286758	0.00295409	unknown function	-	-
Cluster-36722.4221-orf1	0.261019	0.000198974	unknown function	-	-
CL1762.Contig5	0.243	6.91923e-05	unknown function	-	-
Cluster-36722.28180-orf1	0.22755	8.36899e-06	unknown function	-	-
Cluster-8131.0-orf1	0.182584	5.63271e-06	unknown function	-	-

## Sheet: More abundant in DP
Supplemental Table S2. Functional classifications of the differentially abundant proteins (Proteins more abundant in the dissipation phase)
Protein	DP/BP	p-value	Putative Function	Symbol	KEGG Accession
Nitrogen metabolism
CL80.Contig3	2.29604	1.7534e-05	ammonium transporter, Amt family	AMT	K03320
CL3981.Contig3	1.53663	3.41626e-05	glutamine synthetase	GS	K01915
Unigene27844	1.76317	0.000101686	aliphatic amidase	amiE	K01426
Pigment metabolism
CL2665.Contig2	1.74092	3.83861e-06	pheophorbide a oxygenase	PAO	K13071
Cell cycle
CL11348.Contig1	2.01057	0.000133664	ATP-dependent Clp protease, protease subunit	clpP	K01358
Cluster-36722.17068-orf1	1.89811	5.11355e-05	structural maintenance of chromosome 1	SMC1	K06636
Photosynthesis
Unigene4947	2.5081	0.000479486	light-harvesting complex I chlorophyll a/b binding protein 1	LHCA1	K08907
CL2881.Contig4	1.63661	0.00115236	light-harvesting complex I chlorophyll a/b binding protein 1	LHCA1	K08907
CL3384.Contig2	2.33859	0.000324466	cytochrome c6	petJ	K08906
Cluster-36722.18144-orf1	1.84745	0.000537702	ferredoxin--NADP+ reductase	petH	K02641
Carbohydrate metabolism
CL12509.Contig4	2.10223	0.000261132	phosphoglucomutase	pgm	K01835
Unigene557	1.81028	9.68743e-06	cytochrome-b5 reductase	E1.6.2.2	K00326
CL3987.Contig1	1.74283	4.36207e-05	phosphatidylinositol phospholipase C, delta	PLCD	K05857
Cluster-36722.3230-orf1	1.69958	0.00020555	ribokinase	RBKS	K00852
Unigene26889	1.62326	1.08902e-05	UDP-glucuronate decarboxylase	UXS1	K08678
CL4995.Contig2	1.55962	0.000382904	beta-glucosidase	bglX	K05349
Cluster-36722.23473-orf1	1.55768	0.000629299	succinate dehydrogenase (ubiquinone) iron-sulfur subunit	SDH2	K00235
Cluster-36722.23473-orf2	1.51404	0.000198344	succinate dehydrogenase (ubiquinone) iron-sulfur subunit	SDH2	K00235
CL8276.Contig1	1.50277	0.000628826	lactase-phlorizin hydrolase	LCT	K01229
Unigene1096	2.06017	0.000139746	NADH dehydrogenase (ubiquinone) 1 alpha subcomplex subunit 2	NDUFA2	K03946
Protein metabolism
Unigene17578	1.68309	0.000810399	cathepsin A (carboxypeptidase C)	CTSA	K13289
Cluster-36722.23706-orf1	2.06885	8.79227e-07	cathepsin B	CTSB	K01363
Unigene25914	1.53213	0.000799111	26S proteasome regulatory subunit T5	RPT5	K03065
CL10211.Contig2	1.62712	0.00281083	tripeptidyl-peptidase I	TPP1	K01279
Amino acids metabolism
Cluster-36722.5123-orf1	1.56816	6.44238e-05	proline iminopeptidase	pip	K01259
Cluster-36722.11784-orf1	1.53158	0.000168189	ornithine--oxo-acid transaminase	OAT	K00819
CL12478.Contig3	1.5287	0.000582055	D-3-phosphoglycerate dehydrogenase / 2-oxoglutarate reductase	serA	K00058
Transcription
Unigene40946	2.16858	0.000412348	DNA-directed RNA polymerase subunit alpha	rpoA	K03040
Cluster-46419.0-orf1	1.61741	0.00130181	DNA-binding protein HU-beta	hupB	K03530
Unigene26164	1.53424	0.000183497	DNA/RNA-binding protein KIN17	KIN	K13102
Cluster-36722.5251-orf1	1.63335	4.11226e-05	myb-related protein B	MYBL2	K21769
Unigene14316	1.55159	0.00154404	splicing factor 3B subunit 2	SF3B2	K12829
CL4730.Contig2	1.67748	0.016319	ATP-dependent RNA helicase DDX6/DHH1	DDX6	K12614
Transportation
Cluster-36722.10753-orf1	2.01203	0.00017996	ion channel-forming bestrophin family protein	yneE	K08994
Cluster-36722.15256-orf2	1.85518	0.000752984	solute carrier family 35 (adenosine 3'-phospho 5'-phosphosulfate transporter), member B3	SLC35B3	K15277
Cluster-26615.0-orf1	1.77426	0.000589138	solute carrier family 25 (peroxisomal adenine nucleotide transporter), member 17	SLC25A17	K13354
Cluster-36722.20696-orf1	1.61513	0.000575699	conserved oligomeric Golgi complex subunit 4	COG4	K20291
ROS scavenging
Unigene4797	2.65432	2.13484e-05	glutathione S-transferase	GST	K00799
Cluster-45491.0-orf1	1.71106	0.000528795	superoxide dismutase, Fe-Mn family	SOD2	K04564
Others
Cluster-36722.13223-orf1	2.31368	6.93261e-07	IMP and pyridine-specific 5'-nucleotidase	ISN1	K18550
CL1103.Contig7	2.12111	5.07978e-06	class I SAM-dependent methyltransferase	-	-
CL11147.Contig2	1.54316	0.00102545	protein-S-isoprenylcysteine O-methyltransferase	ICMT	K00587
Cluster-36722.28376-orf1	1.84775	0.00305997	WW domain-containing oxidoreductase	WWOX	K19329
Unigene9914	1.76204	1.50043e-05	alpha/beta hydrolase	-	-
Unigene3470	1.62	2.22236e-05	alpha/beta hydrolase	-	-
Unigene16478	1.59744	4.91361e-05	calmodulin	CALM	K02183
Cluster-42667.0-orf1	1.59616	0.0182782	calmodulin-like protein 1	-	-
Unigene20385	1.59259	0.00176015	ribosomal protein s19	-	-
Cluster-36722.21723-orf1	1.59256	8.28319e-05	actin-related protein 3	ACTR3	K18584
Cluster-36722.4737-orf1	1.56216	0.00334027	betaine lipid synthase	BTA1	K13621
Cluster-45810.0-orf1	1.55552	6.47538e-05	protein transport protein SEC61 subunit beta	SEC61B	K09481
CL1123.Contig3	1.55266	0.00026151	H/ACA ribonucleoprotein complex subunit 2	NHP2	K11129
Cluster-36722.17501-orf1	1.54736	0.00481702	aarF domain-containing kinase	ADCK	K08869
CL7908.Contig1	1.54319	1.04557e-05	guanine nucleotide-binding protein G(i) subunit alpha	GNAI	K04630
Unigene25691	1.54191	0.000728719	N-acetylneuraminate 9-O-acetyltransferase	CASD1	K03377
CL4693.Contig3	1.5394	7.08461e-05	protein-tyrosine dual specificity domain protein	-	-
CL6782.Contig3	1.53702	0.000221039	YSIRK-type signal peptide-containing protein	-	-
Cluster-36722.3953-orf1	1.53495	0.00230507	translocon-associated protein subunit alpha	SSR1	K13249
Cluster-36722.12031-orf2	1.5271	8.50234e-05	histone-binding protein RBBP4	RBBP4	K10752
CL6921.Contig2	1.5258	0.000491935	large subunit ribosomal protein LP1	RP-LP1	K02942
Cluster-36722.20395-orf1	1.52049	0.00038324	regulator of ribosome biosynthesis	RRS1	K14852
CL4567.Contig3	1.50751	0.042175	fused	FU	K06228
Cluster-37318.0-orf1	1.5072	0.0025219	ADP-ribosylation factor 1/2	ARF1_2	K07937
Unigene23712	1.50104	4.41624e-05	histone H2A	H2A	K11251
CL11541.Contig1	1.64858	0.00415053	all-trans-8'-apo-beta-carotenal 15,15'-oxygenase	diox1	K00464
Unknown function proteins
CL223.Contig4	3.47771	2.14502e-07	unknown function	-	-
CL4467.Contig2	2.72044	3.91132e-05	unknown function	-	-
CL2775.Contig2	2.62254	1.01954e-05	unknown function	-	-
Unigene1452	2.28661	0.00240567	unknown function	-	-
Cluster-36722.4821-orf1	2.17117	0.000121065	unknown function	-	-
Unigene1420	2.00076	0.00196137	unknown function	-	-
CL786.Contig3	1.96255	2.00347e-05	unknown function	-	-
CL9899.Contig2	1.92095	8.79846e-06	unknown function	-	-
Unigene21293	1.84987	0.000644038	unknown function	-	-
Unigene10374	1.8095	0.00224902	unknown function	-	-
Unigene3547	1.80376	6.83157e-05	unknown function	-	-
CL5389.Contig3	1.79107	0.000442274	unknown function	-	-
Unigene16215	1.78067	2.61312e-06	unknown function	-	-
CL10865.Contig1	1.75243	0.000839693	unknown function	-	-
CL8920.Contig3	1.74917	6.74575e-05	unknown function	-	-
Unigene23597	1.73554	0.000345471	unknown function	-	-
CL6814.Contig1	1.72307	0.000798467	unknown function	-	-
Cluster-48795.0-orf1	1.70515	0.00163176	unknown function	-	-
CL11137.Contig1	1.67366	1.38054e-05	unknown function	-	-
CL3121.Contig1	1.66758	0.00192298	unknown function	-	-
Unigene23137	1.66282	2.57186e-07	unknown function	-	-
CL7842.Contig1	1.66254	0.00297258	unknown function	-	-
Unigene26936	1.6504	1.49007e-05	unknown function	-	-
CL6320.Contig1	1.64318	0.000122075	unknown function	-	-
CL5973.Contig3	1.63003	0.000108724	unknown function	-	-
Cluster-36722.13418-orf1	1.61965	0.000336744	unknown function	-	-
CL5211.Contig2	1.61534	4.19308e-05	unknown function	-	-
Unigene3797	1.61326	0.0123077	unknown function	-	-
Unigene8811	1.60155	0.000998753	unknown function	-	-
Cluster-36722.13888-orf1	1.59987	1.89381e-05	unknown function	-	-
Cluster-36722.17300-orf1	1.59766	0.00277624	unknown function	-	-
Unigene26579	1.58545	5.52953e-06	unknown function	-	-
Unigene10693	1.57204	0.0119965	unknown function	-	-
CL4542.Contig2	1.5596	0.000193586	unknown function	-	-
CL1564.Contig1	1.54813	0.000123278	unknown function	-	-
CL7746.Contig1	1.54637	0.00303621	unknown function	-	-
CL10975.Contig1	1.53644	0.00488076	unknown function	-	-
Cluster-36722.20649-orf1	1.53058	0.00397075	unknown function	-	-
Unigene14531	1.5277	0.00143739	unknown function	-	-
CL3160.Contig6	1.52434	0.00063714	unknown function	-	-
CL5518.Contig2	1.52399	0.000568885	unknown function	-	-
CL10341.Contig2	1.52262	0.00298157	unknown function	-	-
Unigene6967	1.52178	0.000486904	unknown function	-	-
Cluster-36722.19830-orf1	1.5317	0.000241636	unknown function	-	-
