# Supplementary material for: Quantitative Proteomic Analysis Reveals the Key Molecular Events Driving Phaeocystis globosa Bloom and Dissipation
Source: Int J Mol Sci. 2022 Oct 21;23(20):12668. doi: 10.3390/ijms232012668 (PMC9604223; doi:10.3390/ijms232012668)
Supplement: Supplementary file 1 [file ijms-23-12668-s001.zip › Supplemental Table S1.xlsx]

## Sheet: Proteins identified
Supplemental Table S1. The identification, quantitation and annotation of the 5,540 proteins
Protein ID	Protein	Peptide Spectrum Matches	Peptides	Unique Peptides	Coverage (%)	Amino Acids	Mass (kDa)	pI	DP/BP	p-value	NCBInr Accession	NCBInr Description	KEGG Accession	KEGG Annotation
1	Unigene9622	567	5	1	13.89	216	22.7495	5.33838	1.36	0.0194	XP_005766196.1	light harvesting protein [Emiliania huxleyi CCMP1516]	-	-
2	Cluster-36722.4489-orf1	265	11	11	28.45	485	53.2191	7.35693	0.72	8.71e-06	YP_009027640.1	photosystem II CP43 chlorophyll apoprotein [Pyropia perforata]	K02705	photosystem II CP43 chlorophyll apoprotein
3	Unigene11667	211	57	56	29.68	2197	239.418	5.17334	0.96	0.207	AHI17197.1	acetyl-CoA carboxylase, partial [Isochrysis galbana]	K11262	acetyl-CoA carboxylase / biotin carboxylase 1 [EC:6.4.1.2 6.3.4.14 2.1.3.15]
4	CL1319.Contig6	155	18	5	43.39	1899	205.007	6.75635	0.88	0.00109	OLP88541.1	Stress-activated protein kinase JNK [Symbiodinium microadriaticum]	-	-
5	Unigene25952	240	14	14	34.02	488	53.8679	6.26514	0.89	1.29e-05	Q08051.1	RecName: Full=Ribulose bisphosphate carboxylase large chain; Short=RuBisCO large subunit	K01601	ribulose-bisphosphate carboxylase large chain [EC:4.1.1.39]
6	CL12025.Contig2	93	13	12	34.53	475	50.8343	4.95752	0.95	0.014	XP_005705031.1	[pt] F-type H+-transporting ATPase subunit beta [Galdieria sulphuraria]	K02112	F-type H+/Na+-transporting ATPase subunit beta [EC:7.1.2.2 7.2.2.1]
7	Unigene26170	140	5	5	16.94	360	39.4926	5.49072	0.74	0.000188	YP_005088651.1	photosystem II protein D1 [Phaeocystis antarctica]	K02703	photosystem II P680 reaction center D1 protein [EC:1.10.3.9]
8	Unigene4667	91	24	1	45.41	632	68.8018	5.31299	0.89	0.0216	KOO33929.1	cell division protein 2, partial [Chrysochromulina sp. CCMP291]	K03798	cell division protease FtsH [EC:3.4.24.-]
9	CL1435.Contig8	123	24	2	43.03	660	69.7294	5.08447	0.75	0.00558	XP_005768157.1	ATP-dependent metalloprotease FtsH [Emiliania huxleyi CCMP1516]	K03798	cell division protease FtsH [EC:3.4.24.-]
10	CL6257.Contig1	131	12	6	38.83	376	41.5978	5.38916	1.34	4.72e-05	XP_005782432.1	putative actin [Emiliania huxleyi CCMP1516]	K05692	actin beta/gamma 1
11	Cluster-36722.18966-orf1	107	11	11	47.95	317	33.2713	6.29053	0.89	0.00768	KOO25672.1	oxygen-evolving enhancer protein [Chrysochromulina tobinii]	K02716	photosystem II oxygen-evolving enhancer protein 1
12	Unigene7879	95	21	2	40.92	694	73.3166	5.22412	1.01	0.56	XP_005759912.1	ATP-dependent metalloprotease FtsH [Emiliania huxleyi CCMP1516]	K03798	cell division protease FtsH [EC:3.4.24.-]
13	Cluster-36722.19260-orf1	173	29	29	38.77	681	72.8617	5.33838	1.06	0.076	XP_005764714.1	hypothetical protein EMIHUDRAFT_76716, partial [Emiliania huxleyi CCMP1516]	K01535	H+-transporting ATPase [EC:7.1.2.1]
14	CL1319.Contig3	129	16	3	35.87	722	77.7624	7.50342	0.93	0.0229	OSX72438.1	hypothetical protein BU14_0434s0001 [Porphyra umbilicalis]	-	-
15	CL292.Contig1	173	7	6	50.41	121	13.4063	10.228	1.4	7.09e-05	KOO24329.1	histone h2b [Chrysochromulina sp. CCMP291]	-	-
16	Unigene31833	107	13	1	31.83	487	52.3333	4.94482	-	-	XP_005705038.1	[pt] F-type H+-transporting ATPase subunit alpha [Galdieria sulphuraria]	K02111	F-type H+/Na+-transporting ATPase subunit alpha [EC:7.1.2.2 7.2.2.1]
17	Cluster-36722.2299-orf1	122	16	4	31.87	502	53.9892	5.0083	0.85	9.88e-05	XP_005705038.1	[pt] F-type H+-transporting ATPase subunit alpha [Galdieria sulphuraria]	K02111	F-type H+/Na+-transporting ATPase subunit alpha [EC:7.1.2.2 7.2.2.1]
18	Cluster-36722.29915-orf1	149	13	13	30.52	521	57.9116	8.32373	0.7	0.000199	YP_009029340.1	photosystem II CP47 chlorophyll apoprotein [Leptocylindrus danicus]	K02704	photosystem II CP47 chlorophyll apoprotein
19	CL9571.Contig1	146	21	21	14.75	1532	163.224	7.12256	0.8	0.00712	OSX76667.1	hypothetical protein BU14_0180s0014, partial [Porphyra umbilicalis]	-	-
20	Unigene10898	98	20	18	27.26	829	92.177	5.66846	1.12	0.000669	YP_008145463.1	Clp protease ATP binding subunit (chloroplast) [Phaeocystis globosa]	K03696	ATP-dependent Clp protease ATP-binding subunit ClpC
21	Unigene29807	120	15	14	39.68	499	53.5787	5.18604	1.11	0.00144	KOO26830.1	ATP h+ mitochondrial f1 beta polypeptide [Chrysochromulina sp. CCMP291]	K02133	F-type H+-transporting ATPase subunit beta [EC:7.1.2.2]
22	CL1524.Contig5	88	13	12	17.43	803	82.5577	5.35107	0.87	0.00584	XP_005792567.1	H+-translocating pyrophosphatase [Emiliania huxleyi CCMP1516]	K23025	H+-translocating diphosphatase [EC:7.1.3.1]
23	CL1762.Contig3	134	10	1	46.34	246	26.2772	4.75439	0.49	4.18e-06	KOO25299.1	hypothetical protein Ctob_009566 [Chrysochromulina sp. CCMP291]	-	-
24	Unigene5306	95	23	8	40.15	680	72.8559	9.02686	0.77	0.000728	XP_005759912.1	ATP-dependent metalloprotease FtsH [Emiliania huxleyi CCMP1516]	K03798	cell division protease FtsH [EC:3.4.24.-]
25	Unigene4210	112	21	18	34.23	669	72.4991	5.12256	1.15	0.00145	XP_005783192.1	hypothetical protein EMIHUDRAFT_442340 [Emiliania huxleyi CCMP1516]	K03283	heat shock 70kDa protein 1/2/6/8
26	CL991.Contig1	178	7	7	52.43	103	11.3884	11.4731	1.1	0.0214	OTG14041.1	putative histone H4, Ribonuclease H-like domain protein [Helianthus annuus]	-	-
27	CL6698.Contig1	82	24	24	44.44	675	69.5563	5.69385	0.99	0.511	OEL36941.1	hypothetical protein BAE44_0002040 [Dichanthelium oligosanthes]	-	-
28	CL6726.Contig2	93	13	12	46.57	408	44.6437	5.10986	0.95	0.0708	YP_008145452.1	elongation factor Tu (chloroplast) [Phaeocystis globosa]	K02358	elongation factor Tu
29	Unigene22727	114	28	28	42.74	620	67.0477	4.81787	0.8	0.000464	YP_277401.1	heat shock protein 70 [Emiliania huxleyi]	K04043	molecular chaperone DnaK
30	Cluster-36722.24239-orf1	112	19	2	38.51	579	61.9735	8.57275	1.15	0.0323	XP_005757765.1	ATP synthase F1 subunit alpha [Emiliania huxleyi CCMP1516]	K02132	F-type H+-transporting ATPase subunit alpha
31	CL11934.Contig1	133	26	22	39.82	673	73.875	5.03369	0.95	0.15	KOO27935.1	luminal-binding protein 5-like protein [Chrysochromulina sp. CCMP291]	K09490	endoplasmic reticulum chaperone BiP [EC:3.6.4.10]
32	Unigene32987	82	8	8	27.07	351	36.8877	8.88037	1.03	0.33	KOO34980.1	mitochondrial phosphate carrier protein [Chrysochromulina sp. CCMP291]	K15102	solute carrier family 25 (mitochondrial phosphate transporter), member 3
33	Unigene20643	111	21	4	43.77	562	60.1005	8.48486	1.1	0.0552	XP_005757765.1	ATP synthase F1 subunit alpha [Emiliania huxleyi CCMP1516]	K02132	F-type H+-transporting ATPase subunit alpha
34	Unigene20731	104	12	6	44.38	365	39.8318	8.33838	0.93	0.0809	AAW79315.1	chloroplast ferredoxin NADP(+) reductase, partial [Isochrysis galbana]	K02641	ferredoxin--NADP+ reductase [EC:1.18.1.2]
35	Cluster-50062.0-orf2	120	8	8	12.6	738	82.318	8.45557	0.76	1.48e-05	YP_009459314.1	photosystem I P700 chlorophyll A apoprotein A2 [Chrysochromulina parva]	K02690	photosystem I P700 chlorophyll a apoprotein A2
36	Cluster-50549.0-orf1	77	8	2	25.84	387	43.2056	5.85889	0.65	0.000326	XP_004345608.1	actin [Capsaspora owczarzaki ATCC 30864]	K10355	actin, other eukaryote
37	Cluster-36722.27708-orf1	84	31	31	38.07	972	102.345	5.10986	0.94	0.0163	KOO27900.1	bifunctional aspartokinase i homoserine dehydrogenase i [Chrysochromulina tobinii]	K12524	bifunctional aspartokinase / homoserine dehydrogenase 1 [EC:2.7.2.4 1.1.1.3]
38	Unigene8998	118	7	6	34.14	290	31.3471	8.95361	0.78	0.000122	XP_005787934.1	light harvesting protein [Emiliania huxleyi CCMP1516]	-	-
39	CL1319.Contig13	84	10	1	49.3	213	22.8184	8.67529	0.85	0.101	XP_005777472.1	hypothetical protein EMIHUDRAFT_443720 [Emiliania huxleyi CCMP1516]	-	-
40	CL1762.Contig5	99	10	8	42.45	245	26.0069	4.65283	0.24	6.92e-05	KOO25299.1	hypothetical protein Ctob_009566 [Chrysochromulina sp. CCMP291]	-	-
41	Cluster-36722.20948-orf1	65	15	15	28.42	672	71.5558	5.23682	1.06	0.00492	KOO28834.1	hypothetical protein Ctob_014373 [Chrysochromulina tobinii]	K04043	molecular chaperone DnaK
42	Unigene3470	75	10	5	21.1	474	51.9534	5.07178	1.62	2.22e-05	WP_120354885.1	alpha/beta hydrolase [Alginatibacterium sediminis]	-	-
43	CL6626.Contig1	71	6	6	42.54	228	24.1133	5.37646	0.86	0.00148	XP_005759518.1	hypothetical protein EMIHUDRAFT_414772 [Emiliania huxleyi CCMP1516]	K08911	light-harvesting complex I chlorophyll a/b binding protein 5
44	Unigene26787	81	15	15	45.27	391	43.0437	4.99561	1.11	0.0109	AAX13966.1	chloroplast phosphoribulokinase [Prymnesium parvum]	K00855	phosphoribulokinase [EC:2.7.1.19]
45	Cluster-36722.7904-orf1	63	9	9	32.91	313	32.1982	7.13721	0.97	0.0156	XP_005764332.1	hypothetical protein EMIHUDRAFT_464972 [Emiliania huxleyi CCMP1516]	-	-
46	Cluster-36722.21771-orf1	81	6	6	26.48	287	30.8086	7.02002	0.93	0.00124	XP_005759849.1	light harvesting protein [Emiliania huxleyi CCMP1516]	-	-
47	Cluster-36722.4470-orf1	69	8	3	23.6	411	45.6506	5.59229	0.7	0.000292	ABV22339.1	actin [Noctiluca scintillans]	K10355	actin, other eukaryote
48	CL2208.Contig1	77	25	24	23.91	1238	135.055	5.31299	0.97	0.275	BAH22705.1	pyruvate carboxylase [Emiliania huxleyi]	K01958	pyruvate carboxylase [EC:6.4.1.1]
49	Unigene9914	70	11	9	25.97	412	46.118	8.71924	1.76	1.5e-05	WP_077651620.1	alpha/beta hydrolase [Salinivibrio kushneri]	-	-
50	Unigene28378	66	18	5	9.79	2828	295.073	4.32275	0.85	0.035	XP_022026115.1	uncharacterized protein LOC110926720, partial [Helianthus annuus]	-	-
51	Unigene29722	103	14	14	24.17	724	77.8418	6.26514	0.85	0.00288	ABQ23345.1	putative plastid transketolase [Isochrysis galbana]	K00615	transketolase [EC:2.2.1.1]
52	CL4936.Contig1	91	19	18	31.86	565	61.374	6.90283	0.68	0.000255	XP_005790915.1	S-adenosyl-L-homocysteine hydrolase [Emiliania huxleyi CCMP1516]	K01251	adenosylhomocysteinase [EC:3.3.1.1]
53	CL12159.Contig1	64	12	12	21.63	675	74.7134	5.69385	1.11	0.000195	XP_005771466.1	hypothetical protein EMIHUDRAFT_445032 [Emiliania huxleyi CCMP1516]	K00461	arachidonate 5-lipoxygenase [EC:1.13.11.34]
54	Cluster-36722.16943-orf1	55	11	11	43.55	248	27.8076	5.07178	1.3	2.2e-05	XP_005710530.1	unnamed protein product [Chondrus crispus]	-	-
55	CL10630.Contig1	65	10	10	37.18	355	35.7754	5.021	0.89	0.00254	KOO53398.1	malate dehydrogenase [Chrysochromulina sp. CCMP291]	K00025	malate dehydrogenase [EC:1.1.1.37]
56	CL223.Contig4	113	13	7	32.82	454	47.8106	5.16064	3.48	2.15e-07	XP_009035901.1	hypothetical protein AURANDRAFT_71291, partial [Aureococcus anophagefferens]	-	-
57	CL9041.Contig2	90	15	9	51.89	291	30.6676	8.42627	0.84	0.0146	ABI13166.1	putative outer mitochondrial membrane protein porin [Emiliania huxleyi]	K15040	voltage-dependent anion channel protein 2
58	Cluster-36722.5784-orf1	72	23	21	27.39	1066	114.252	5.50342	0.95	0.00373	XP_005787448.1	Ca2+ ATPase [Emiliania huxleyi CCMP1516]	K01537	P-type Ca2+ transporter type 2C [EC:7.2.2.10]
59	CL2019.Contig6	47	9	9	45.76	1698	173.712	9.46631	0.95	0.0105	OLQ10430.1	Splicing factor 3B subunit 1 [Symbiodinium microadriaticum]	-	-
60	Unigene28379	59	15	2	14.45	2616	273.065	4.29736	0.82	0.00139	OSX79978.1	hypothetical protein BU14_0066s0031 [Porphyra umbilicalis]	-	-
61	CL9359.Contig4	75	26	2	32.31	1009	109.762	8.11865	0.91	0.0209	XP_005767452.1	hypothetical protein EMIHUDRAFT_459409 [Emiliania huxleyi CCMP1516]	K08994	ion channel-forming bestrophin family protein
62	CL10838.Contig3	69	4	4	18.83	223	23.197	7.56201	0.98	0.603	XP_005759712.1	light harvesting protein [Emiliania huxleyi CCMP1516]	-	-
63	Cluster-36722.18985-orf1	54	13	1	27.6	703	73.7923	4.34814	0.95	0.313	XP_005535823.1	similar to hedgehog protein [Cyanidioschyzon merolae strain 10D]	-	-
64	Unigene10506	83	11	11	51.44	313	33.9163	9.27588	0.62	0.000127	YP_008145416.1	cytochrome f (chloroplast) [Phaeocystis globosa]	K02634	apocytochrome f
65	Unigene16188	44	9	3	17.78	523	58.2597	5.71924	0.87	0.0132	KOO32217.1	hypothetical protein Ctob_010463 [Chrysochromulina sp. CCMP291]	K08994	ion channel-forming bestrophin family protein
66	CL9359.Contig2	60	24	3	33.03	890	97.1822	8.1626	0.85	0.0344	KOO32217.1	hypothetical protein Ctob_010463 [Chrysochromulina sp. CCMP291]	K08994	ion channel-forming bestrophin family protein
67	CL9250.Contig1	47	6	4	37.43	179	18.7048	8.06006	0.86	0.0129	XP_005775696.1	hypothetical protein EMIHUDRAFT_458081 [Emiliania huxleyi CCMP1516]	-	-
68	CL5234.Contig4	59	13	4	17.4	839	91.3547	8.1333	0.84	0.00727	OEU13556.1	Na_Pi_cotrans-domain-containing protein [Fragilariopsis cylindrus CCMP1102]	-	-
69	Cluster-50208.0-orf1	71	12	12	39.52	291	32.681	5.59229	1.11	0.000509	YP_005088647.1	CbbX [Phaeocystis antarctica]	K06413	stage V sporulation protein K
70	CL1435.Contig7	28	7	1	54	200	20.901	7.21045	0.81	0.00101	XP_005759912.1	ATP-dependent metalloprotease FtsH [Emiliania huxleyi CCMP1516]	K03798	cell division protease FtsH [EC:3.4.24.-]
71	Unigene16215	83	16	10	39.61	467	49.515	9.37842	1.78	2.61e-06	XP_009035901.1	hypothetical protein AURANDRAFT_71291, partial [Aureococcus anophagefferens]	-	-
72	CL6036.Contig1	81	21	1	44.69	716	74.5029	7.1958	1.08	0.0153	OSX76667.1	hypothetical protein BU14_0180s0014, partial [Porphyra umbilicalis]	K12471	epsin
73	Cluster-36722.19599-orf1	80	5	5	17.69	260	28.1553	6.69775	0.72	0.000162	XP_005776344.1	light harvesting protein [Emiliania huxleyi CCMP1516]	-	-
74	Cluster-36722.18311-orf1	65	12	12	37.89	380	41.8247	5.42725	0.7	2.21e-06	XP_005764169.1	putative ATP-sulfurylase [Emiliania huxleyi CCMP1516]	K00958	sulfate adenylyltransferase [EC:2.7.7.4]
75	Unigene32659	60	18	18	27.69	809	87.0523	5.41455	0.87	0.00643	KOO29376.1	hypothetical protein Ctob_006866 [Chrysochromulina sp. CCMP291]	K00162	pyruvate dehydrogenase E1 component beta subunit [EC:1.2.4.1]
76	CL9250.Contig2	47	5	4	28.19	188	19.1402	8.66064	0.97	0.289	XP_005775696.1	hypothetical protein EMIHUDRAFT_458081 [Emiliania huxleyi CCMP1516]	-	-
77	CL3767.Contig6	55	14	8	15.53	1069	109.302	7.92822	0.95	0.0811	-	-	K00323	H+-translocating NAD(P) transhydrogenase [EC:1.6.1.2 7.1.1.1]
78	CL11999.Contig1	61	8	4	39.06	256	28.2933	6.72705	0.89	0.00219	XP_005779312.1	light harvesting protein [Emiliania huxleyi CCMP1516]	-	-
79	CL11564.Contig1	82	12	8	45.88	255	27.4928	8.41162	1.06	0.0104	KOO27678.1	member ras oncogene family [Chrysochromulina sp. CCMP291]	K07874	Ras-related protein Rab-1A
80	Unigene1286	71	19	18	26.67	705	80.7053	4.95752	1.18	0.000206	XP_005777261.1	hypothetical protein EMIHUDRAFT_443778 [Emiliania huxleyi CCMP1516]	K04079	molecular chaperone HtpG
81	CL8876.Contig2	75	10	10	30.59	376	40.3992	8.60205	0.86	0.00283	XP_005761783.1	ATP synthase gamma subunit [Emiliania huxleyi CCMP1516]	K02115	F-type H+-transporting ATPase subunit gamma
82	Unigene29949	45	9	9	34.08	358	37.9728	5.05908	1.08	0.0115	KOO23415.1	phospholipid scramblase [Chrysochromulina sp. CCMP291]	-	-
83	Unigene4508	63	11	4	40.95	337	35.2929	6.81494	0.69	7.5e-05	OLP88552.1	hypothetical protein AK812_SmicGene30109 [Symbiodinium microadriaticum]	-	-
84	Unigene1431	58	13	13	39.27	331	35.8004	9.51025	1.24	0.00166	ABV25606.1	putative mitochondrial ADP/ATP translocase 2 [Prymnesium parvum]	K05863	solute carrier family 25 (mitochondrial adenine nucleotide translocator), member 4/5/6/31
85	CL4677.Contig1	52	12	12	34.54	359	37.6072	5.59229	1.19	8.52e-05	KOO27076.1	enoyl-acp reductase, partial [Chrysochromulina sp. CCMP291]	K00208	enoyl-[acyl-carrier protein] reductase I [EC:1.3.1.9 1.3.1.10]
86	Unigene11389	57	6	2	39.04	187	20.1055	9.53955	1.27	0.0045	XP_005761781.1	hypothetical protein EMIHUDRAFT_432789 [Emiliania huxleyi CCMP1516]	-	-
87	Unigene20386	64	21	21	23.46	1036	110.322	4.85596	0.86	0.000141	XP_005776360.1	Tic110 [Emiliania huxleyi CCMP1516]	-	-
88	Cluster-36722.10300-orf1	79	18	12	38.81	505	50.8295	5.88428	0.89	0.00902	PNW78988.1	hypothetical protein CHLRE_09g396772v5 [Chlamydomonas reinhardtii]	-	-
89	Unigene11608	64	11	11	51.82	220	23.2569	9.0415	0.79	0.000293	XP_005763993.1	hypothetical protein EMIHUDRAFT_437557 [Emiliania huxleyi CCMP1516]	-	-
90	CL7974.Contig3	80	23	8	34.12	759	82.8832	5.021	0.79	0.000549	KOO21676.1	elongation factor g [Chrysochromulina sp. CCMP291]	K02355	elongation factor G
91	Cluster-36722.12935-orf1	50	5	1	27.2	239	26.6613	5.45264	0.81	0.0242	GBG34920.1	Actin [Hondaea fermentalgiana]	K10355	actin, other eukaryote
92	Cluster-36722.25764-orf1	78	22	22	43.99	516	57.0788	5.10986	1.01	0.549	CBN78440.1	conserved unknown protein [Ectocarpus siliculosus]	-	-
93	Unigene32788	39	5	4	31.91	188	20.2398	8.1333	0.91	0.00745	XP_005756621.1	hypothetical protein EMIHUDRAFT_250646 [Emiliania huxleyi CCMP1516]	-	-
94	Unigene9026	68	10	5	51.67	209	23.3389	6.97607	1.43	5.68e-05	XP_009035284.1	hypothetical protein AURANDRAFT_23768 [Aureococcus anophagefferens]	K02927	ubiquitin-large subunit ribosomal protein L40e
95	Cluster-36722.17992-orf1	54	17	17	30.99	584	62.3501	4.95752	0.69	0.000122	KOO27510.1	chaperonin [Chrysochromulina tobinii]	K04077	chaperonin GroEL
96	Cluster-36722.16668-orf1	67	8	8	33.85	325	34.5703	9.93506	0.83	0.00121	XP_005784613.1	hypothetical protein EMIHUDRAFT_434249 [Emiliania huxleyi CCMP1516]	-	-
97	CL2881.Contig1	32	1	1	10.66	122	12.9084	7.54736	0.74	0.00629	XP_006355634.1	PREDICTED: PLASMODESMATA CALLOSE-BINDING PROTEIN 1-like [Solanum tuberosum]	-	-
98	CL2377.Contig5	49	15	1	35.59	444	47.1012	5.89697	0.77	0.000248	XP_005840861.1	hypothetical protein GUITHDRAFT_91943 [Guillardia theta CCMP2712]	K00927	phosphoglycerate kinase [EC:2.7.2.3]
99	Cluster-36722.23145-orf1	53	11	11	35.02	414	44.5108	5.42725	0.9	0.0314	XP_005765588.1	glutamine synthetase [Emiliania huxleyi CCMP1516]	K01915	glutamine synthetase [EC:6.3.1.2]
100	Unigene29689	78	13	5	35.35	413	45.5779	5.33838	1.04	0.246	KOO53179.1	cbbx protein [Chrysochromulina sp. CCMP291]	K06413	stage V sporulation protein K
101	CL11137.Contig1	69	11	11	48.82	254	26.6233	4.28467	1.67	1.38e-05	-	-	-	-
102	CL7793.Contig1	61	11	10	34.26	359	38.4282	6.85889	0.92	0.00423	KOO26187.1	glyceraldehyde-3-phosphate type i [Chrysochromulina sp. CCMP291]	K00134	glyceraldehyde 3-phosphate dehydrogenase (phosphorylating) [EC:1.2.1.12]
103	Unigene5932	80	13	6	46.43	364	39.8589	7.94287	1.18	0.0324	AAW79315.1	chloroplast ferredoxin NADP(+) reductase, partial [Isochrysis galbana]	K02641	ferredoxin--NADP+ reductase [EC:1.18.1.2]
104	CL883.Contig1	53	6	6	20.88	249	26.7602	5.22412	0.72	0.00285	XP_005760586.1	light harvesting protein [Emiliania huxleyi CCMP1516]	-	-
105	CL6036.Contig5	69	21	1	38.34	626	65.0696	8.39697	0.46	3.18e-06	OSX76667.1	hypothetical protein BU14_0180s0014, partial [Porphyra umbilicalis]	K12471	epsin
106	Unigene26426	58	10	10	40.73	248	28.4601	9.90576	1.04	0.189	XP_005763901.1	hypothetical protein EMIHUDRAFT_446099 [Emiliania huxleyi CCMP1516]	K02937	large subunit ribosomal protein L7e
107	Cluster-36722.18650-orf1	43	11	11	24.5	400	44.3454	10.7114	0.94	0.267	KOO25282.1	hypothetical protein Ctob_009248 [Chrysochromulina tobinii]	K02930	large subunit ribosomal protein L4e
108	Unigene3485	57	10	7	35.77	355	37.1704	4.00537	1.29	3.97e-05	CAD22154.1	pherophorin-dz1 protein [Volvox carteri f. nagariensis]	-	-
109	Unigene15049	50	12	12	41.75	285	30.3083	4.94482	1.38	0.000163	-	-	-	-
110	Unigene7124	52	19	1	37.75	641	69.5213	6.43018	-	-	KOO33929.1	cell division protein 2, partial [Chrysochromulina sp. CCMP291]	K03066	26S proteasome regulatory subunit T6
111	CL11506.Contig2	40	6	5	30.71	267	28.9485	5.40186	1.15	0.0129	XP_005776346.1	light harvesting protein [Emiliania huxleyi CCMP1516]	-	-
112	Unigene2008	44	7	7	24.29	280	30.7175	11.063	0.64	0.00217	YP_005088657.1	ribosomal protein L2 [Phaeocystis antarctica]	K02886	large subunit ribosomal protein L2
113	Unigene7971	82	8	1	50.19	265	28.2683	6.80029	0.76	0.000192	XP_005775150.1	light harvesting protein [Emiliania huxleyi CCMP1516]	-	-
114	Unigene29828	28	5	5	18.92	296	31.7739	9.70068	1.09	0.0763	KOO21751.1	mitochondrial carrier [Chrysochromulina sp. CCMP291]	-	-
115	CL7793.Contig5	77	9	8	30.17	358	38.0418	5.31299	1.04	0.194	ABA55540.2	chloroplast glyceraldehyde-3-phosphate dehydrogenase, partial [Karlodinium veneficum]	K00134	glyceraldehyde 3-phosphate dehydrogenase (phosphorylating) [EC:1.2.1.12]
116	Unigene22931	53	25	25	25	1236	135.766	6.03662	1.29	4.93e-05	BAU78234.1	1,3-beta-D-glucan phosphorylase [Ochromonas danica]	-	-
117	Cluster-50062.0-orf1	82	9	9	11.38	756	84.0908	8.68994	0.84	0.00681	YP_009459314.1	photosystem I P700 chlorophyll A apoprotein A2 [Chrysochromulina parva]	K02689	photosystem I P700 chlorophyll a apoprotein A1
118	Unigene7258	39	15	7	29.11	663	70.8224	5.57959	0.95	0.199	XP_005759912.1	ATP-dependent metalloprotease FtsH [Emiliania huxleyi CCMP1516]	K03798	cell division protease FtsH [EC:3.4.24.-]
119	CL12443.Contig1	45	13	2	36.7	406	43.6887	7.06396	1	0.99	XP_005793316.1	aspartate-semialdehyde dehydrogenase [Emiliania huxleyi CCMP1516]	K00133	aspartate-semialdehyde dehydrogenase [EC:1.2.1.11]
120	Unigene17185	16	2	2	25.97	181	18.5804	9.86182	0.72	0.000117	XP_001689665.1	hypothetical protein CHLREDRAFT_146684 [Chlamydomonas reinhardtii]	-	-
121	Unigene1492	56	16	16	39.57	470	51.4536	5.021	1.16	4.93e-05	XP_005790624.1	malonyl-CoA:ACP transacylase [] [Emiliania huxleyi CCMP1516]	K00645	[acyl-carrier-protein] S-malonyltransferase [EC:2.3.1.39]
122	CL10356.Contig3	55	7	2	52.05	171	19.0422	9.93506	0.84	0.0205	XP_014497797.1	PREDICTED: ubiquitin-40S ribosomal protein S27a-like [Vigna radiata var. radiata]	K02977	ubiquitin-small subunit ribosomal protein S27Ae
123	CL7821.Contig1	63	14	14	38.48	382	41.2568	5.92236	0.99	0.38	KOO32100.1	hypothetical protein Ctob_011471 [Chrysochromulina sp. CCMP291]	-	-
124	Unigene26713	78	16	16	41.52	395	41.9812	7.88428	0.99	0.381	KOO33456.1	fructose-1,6 -bisphosphate, partial [Chrysochromulina sp. CCMP291]	K01623	fructose-bisphosphate aldolase, class I [EC:4.1.2.13]
125	CL80.Contig3	38	5	2	14.61	486	50.1825	5.19873	2.3	1.75e-05	KOO33614.1	ammonium transporter [Chrysochromulina sp. CCMP291]	K03320	ammonium transporter, Amt family
126	CL8100.Contig4	41	4	4	17.62	193	22.2292	9.70068	0.99	0.686	XP_001771200.1	predicted protein [Physcomitrella patens]	K02993	small subunit ribosomal protein S7e
127	CL10730.Contig2	30	7	7	22.34	385	42.0786	4.66553	1.29	7.28e-05	XP_012067823.1	nuclear pore complex protein NUP62 [Jatropha curcas]	-	-
128	Unigene32910	40	5	5	11.91	445	47.6745	7.12256	1.23	0.00499	KOO26950.1	glycerol-3-phosphate transporter 3 [Chrysochromulina sp. CCMP291]	K03447	MFS transporter, OPA family, solute carrier family 37 (glycerol-3-phosphate transporter), member 3
129	CL8519.Contig1	45	6	6	20.29	409	44.6692	5.70654	0.73	0.000625	XP_005768733.1	aldolase A [Emiliania huxleyi CCMP1516]	K01624	fructose-bisphosphate aldolase, class II [EC:4.1.2.13]
130	CL12524.Contig3	240	5	1	13.89	216	22.9385	5.19873	0.62	0.000361	XP_005766196.1	light harvesting protein [Emiliania huxleyi CCMP1516]	-	-
131	Cluster-36722.19756-orf1	62	16	1	40.75	427	46.5933	4.83057	0.41	4.15e-05	KOO21676.1	elongation factor g [Chrysochromulina tobinii]	K02355	elongation factor G
132	CL7197.Contig1	53	11	10	39.19	444	44.9951	4.65283	0.86	0.0105	XP_002945771.1	pathogenesis-related protein 1-like protein [Volvox carteri f. nagariensis]	-	-
133	Unigene17452	86	5	5	31.21	157	18.0876	7.53271	1.24	7.09e-05	XP_005771605.1	hypothetical protein EMIHUDRAFT_444990 [Emiliania huxleyi CCMP1516]	-	-
134	Unigene14353	54	7	7	30.89	259	26.7972	5.09717	0.97	0.0551	OVA15587.1	PWI domain [Macleaya cordata]	-	-
135	CL11967.Contig1	73	7	3	41	261	27.6342	8.11865	0.78	0.000802	XP_005760450.1	light harvesting protein [Emiliania huxleyi CCMP1516]	-	-
136	CL12388.Contig4	36	4	3	28.65	192	21.6982	6.354	1.21	0.00425	XP_005760428.1	ADP-ribosylation factor [Emiliania huxleyi CCMP1516]	K07937	ADP-ribosylation factor 1/2
137	CL12234.Contig2	194	5	3	16.67	234	24.8343	9.27588	1.09	0.28	XP_005758810.1	light harvesting protein [Emiliania huxleyi CCMP1516]	-	-
138	Cluster-36722.18744-orf1	51	5	4	26.02	246	26.7813	5.2749	1.05	0.512	KOO26795.1	protein fucoxanthin chlorophyll a c protein [Chrysochromulina tobinii]	K08908	light-harvesting complex I chlorophyll a/b binding protein 2
139	Unigene16691	57	28	4	24.03	1444	160.81	5.16064	1.38	0.00204	XP_009830176.1	hypothetical protein H257_06593 [Aphanomyces astaci]	K18261	dysferlin
140	CL9363.Contig1	38	12	12	52.94	289	31.3347	5.88428	0.91	0.00115	KOO26565.1	phage shock protein a suppresses sigma54-dependent transcription [Chrysochromulina sp. CCMP291]	K03969	phage shock protein A
141	Unigene1275	48	5	4	42.92	212	22.7792	5.52881	0.93	0.136	ABA55530.1	chloroplast light harvesting protein isoform 14 [Isochrysis galbana]	K08907	light-harvesting complex I chlorophyll a/b binding protein 1
142	Cluster-36722.19352-orf1	40	19	18	37.74	575	60.124	5.21143	1.03	0.0518	KOO28701.1	hypothetical protein Ctob_002601 [Chrysochromulina tobinii]	K04077	chaperonin GroEL
143	CL9409.Contig2	46	13	13	29.57	372	41.5378	7.34229	1.36	1.72e-05	OSX79978.1	hypothetical protein BU14_0066s0031 [Porphyra umbilicalis]	K01710	dTDP-glucose 4,6-dehydratase [EC:4.2.1.46]
144	Cluster-36722.18267-orf1	51	20	20	21.9	1055	115.617	6.65381	1.03	0.204	KOO53521.1	ABC cassette-containing protein [Chrysochromulina tobinii]	K03235	elongation factor 3
145	CL9808.Contig2	50	11	11	26.39	413	46.5588	10.0815	0.92	0.0145	KOO28962.1	ribosomal protein l3 [Chrysochromulina sp. CCMP291]	K02925	large subunit ribosomal protein L3e
146	Cluster-36722.16059-orf1	27	12	3	39.13	368	38.6329	9.49561	0.97	0.292	XP_016567331.1	PREDICTED: basic proline-rich protein-like [Capsicum annuum]	K17804	mitochondrial import inner membrane translocase subunit TIM44
147	Cluster-36722.6650-orf1	37	12	1	34.34	399	42.8082	6.58057	1.42	0.00149	XP_005793316.1	aspartate-semialdehyde dehydrogenase [Emiliania huxleyi CCMP1516]	K00133	aspartate-semialdehyde dehydrogenase [EC:1.2.1.11]
148	CL12228.Contig1	64	5	1	29	269	28.7856	6.39209	0.84	0.000589	XP_005760450.1	light harvesting protein [Emiliania huxleyi CCMP1516]	-	-
149	Unigene1153	43	10	10	28.47	411	43.2217	8.82178	0.91	0.0346	KOO24415.1	hypothetical protein Ctob_006062 [Chrysochromulina sp. CCMP291]	-	-
150	CL2044.Contig1	61	7	7	31.98	197	20.5447	9.90576	0.96	0.1	XP_002957479.1	hypothetical protein VOLCADRAFT_107693 [Volvox carteri f. nagariensis]	-	-
151	CL2208.Contig3	78	27	26	25.88	1198	128.96	6.11279	1.39	0.000385	XP_009038680.1	hypothetical protein AURANDRAFT_65502 [Aureococcus anophagefferens]	K01958	pyruvate carboxylase [EC:6.4.1.1]
152	Unigene26639	37	5	5	21.7	212	22.2248	5.12256	1.06	0.0269	XP_005792773.1	hypothetical protein EMIHUDRAFT_361018 [Emiliania huxleyi CCMP1516]	-	-
153	Unigene32174	48	10	1	38.85	260	28.5091	9.61279	0.94	0.0493	XP_005783442.1	hypothetical protein EMIHUDRAFT_415280 [Emiliania huxleyi CCMP1516]	K02985	small subunit ribosomal protein S3e
154	Unigene14104	85	8	7	19.74	390	41.3449	9.80322	0.98	0.306	KOO22172.1	mitochondrial carrier protein [Chrysochromulina sp. CCMP291]	-	-
155	Unigene26347	23	10	1	36.99	346	36.5191	5.12256	1.1	0.11	XP_002945770.1	pathogenesis-related protein 1-like protein [Volvox carteri f. nagariensis]	K17804	mitochondrial import inner membrane translocase subunit TIM44
156	CL2266.Contig7	23	5	5	13.15	479	50.7574	5.97314	1.08	0.0116	KOO32950.1	ammonium transporter [Chrysochromulina sp. CCMP291]	K03320	ammonium transporter, Amt family
157	Unigene7655	46	7	6	29.48	268	28.4354	8.74854	0.77	0.00157	XP_005783810.1	hypothetical protein EMIHUDRAFT_468207 [Emiliania huxleyi CCMP1516]	-	-
158	Unigene25364	41	16	13	28.51	677	69.5683	5.10986	0.9	0.000362	CAD22154.1	pherophorin-dz1 protein [Volvox carteri f. nagariensis]	-	-
159	Unigene17242	45	9	6	35.97	278	29.8712	5.50342	0.84	0.0032	XP_009037247.1	hypothetical protein AURANDRAFT_59038 [Aureococcus anophagefferens]	K01803	triosephosphate isomerase (TIM) [EC:5.3.1.1]
160	Cluster-36722.24109-orf1	27	8	8	16.84	487	50.1881	9.96436	1.07	0.0698	KOO30945.1	hypothetical protein Ctob_009615 [Chrysochromulina tobinii]	K14997	solute carrier family 38 (sodium-coupled neutral amino acid transporter), member 11
161	CL3981.Contig3	41	15	11	26.32	722	78.4541	5.96045	1.54	3.42e-05	KOO30748.1	glutamine catalytic domain protein [Chrysochromulina sp. CCMP291]	K01915	glutamine synthetase [EC:6.3.1.2]
162	CL9984.Contig1	37	4	4	30.37	191	19.6446	9.36377	0.85	0.00364	-	-	-	-
163	Unigene28825	58	21	21	25.23	856	94.3465	5.30029	1.22	0.000171	XP_005791607.1	gelsolin with villin headpeace [Emiliania huxleyi CCMP1516]	K05761	villin 1
164	Cluster-36722.21015-orf1	46	10	1	36.2	279	30.5662	9.56885	0.99	0.815	XP_005783442.1	hypothetical protein EMIHUDRAFT_415280 [Emiliania huxleyi CCMP1516]	K02985	small subunit ribosomal protein S3e
165	CL6140.Contig1	72	21	21	30.41	763	80.9071	7.86963	1.09	0.0415	KOO26616.1	long-chain-fatty-acid-- ligase 4-like protein [Chrysochromulina sp. CCMP291]	K01897	long-chain acyl-CoA synthetase [EC:6.2.1.3]
166	CL1945.Contig2	45	5	5	24.89	229	24.8554	4.75439	0.84	0.0133	ABA55528.1	chloroplast light harvesting protein isoform 12 [Isochrysis galbana]	K08911	light-harvesting complex I chlorophyll a/b binding protein 5
167	Unigene23129	51	9	9	31.44	334	36.0155	8.55811	1.27	0.000576	KOO32068.1	cytochrome c peroxidase [Chrysochromulina sp. CCMP291]	K00428	cytochrome c peroxidase [EC:1.11.1.5]
168	Unigene14935	42	10	10	38.15	401	42.7658	6.3667	1.15	0.00318	XP_005764805.1	cysteine synthase [Emiliania huxleyi CCMP1516]	K01738	cysteine synthase [EC:2.5.1.47]
169	Cluster-36722.5257-orf1	48	12	12	36.81	383	40.8648	6.12549	0.96	0.175	XP_005768361.1	hypothetical protein EMIHUDRAFT_464355 [Emiliania huxleyi CCMP1516]	K19073	divinyl chlorophyllide a 8-vinyl-reductase [EC:1.3.1.75]
170	Unigene20614	41	10	10	36.86	293	31.9658	9.11475	0.94	0.00142	KOO29328.1	prohibitin [Chrysochromulina sp. CCMP291]	K17080	prohibitin 1
171	CL10206.Contig2	45	7	7	27.8	259	29.2387	10.272	0.95	0.00643	XP_005850141.1	hypothetical protein CHLNCDRAFT_59606 [Chlorella variabilis]	K02987	small subunit ribosomal protein S4e
172	CL6184.Contig1	48	11	11	23.31	562	62.0418	7.51807	1.17	0.00108	OLQ09981.1	Trophinin [Symbiodinium microadriaticum]	-	-
173	Cluster-36722.12097-orf1	51	14	14	41.12	304	32.5024	8.76318	0.87	4.88e-05	KOO26994.1	adenylate kinase [Chrysochromulina tobinii]	K00939	adenylate kinase [EC:2.7.4.3]
174	CL5720.Contig2	39	11	11	26.41	515	53.9846	6.02393	1.06	0.0112	XP_005770865.1	putative Lipoamide dehydrogenase 1 [Emiliania huxleyi CCMP1516]	K00382	dihydrolipoamide dehydrogenase [EC:1.8.1.4]
175	CL8258.Contig1	41	9	9	29.55	335	36.9213	5.85889	1.12	0.0176	XP_005779316.1	hypothetical protein EMIHUDRAFT_114859 [Emiliania huxleyi CCMP1516]	-	-
176	CL11687.Contig1	23	12	5	17.37	806	88.4401	5.12256	1.17	0.00288	XP_005756362.1	cell division cycle protein 48 [Emiliania huxleyi CCMP1516]	K13525	transitional endoplasmic reticulum ATPase
177	Cluster-36722.24282-orf1	25	6	5	8.33	720	75.4676	6.90283	0.93	0.0822	XP_028952903.1	pyrophosphate-energized membrane proton pump 2-like [Malus domestica]	K23025	H+-translocating diphosphatase [EC:7.1.3.1]
178	Cluster-36722.18766-orf1	31	6	6	32.98	285	30.4389	7.92822	0.84	0.00103	OSX74706.1	hypothetical protein BU14_0271s0001 [Porphyra umbilicalis]	-	-
179	CL4011.Contig1	37	12	12	23.63	529	53.8509	4.90674	0.77	4.1e-05	XP_015629496.1	PREDICTED: basic proline-rich protein-like, partial [Oryza sativa Japonica Group]	-	-
180	Unigene29588	48	12	12	65.6	218	22.7168	8.90967	1.14	7.26e-05	KOO22154.1	ATP synthase subunit mitochondrial [Chrysochromulina sp. CCMP291]	K02137	F-type H+-transporting ATPase subunit O
181	Cluster-36722.23669-orf1	52	14	14	27.2	636	67.2737	7.76709	0.88	0.000397	XP_005762221.1	quinone oxidoreductase [Emiliania huxleyi CCMP1516]	K00344	NADPH:quinone reductase [EC:1.6.5.5]
182	Cluster-36722.11431-orf1	26	6	6	21.89	402	42.2486	7.40088	1.04	0.0461	XP_005780029.1	hypothetical protein EMIHUDRAFT_123375, partial [Emiliania huxleyi CCMP1516]	K03183	demethylmenaquinone methyltransferase / 2-methoxy-6-polyprenyl-1,4-benzoquinol methylase [EC:2.1.1.163 2.1.1.201]
183	Cluster-36722.17888-orf2	54	27	3	23.32	1342	148.933	5.2749	1.4	0.000401	TMW58172.1	hypothetical protein Poli38472_011760 [Pythium oligandrum]	K18261	dysferlin
184	Unigene4120	33	5	5	22.59	239	24.1729	5.12256	1.18	6.57e-05	EJK70718.1	hypothetical protein THAOC_07900 [Thalassiosira oceanica]	-	-
185	Cluster-36722.7394-orf1	28	5	5	22.95	305	33.2808	8.07471	0.88	0.00534	XP_005767236.1	mitochondrial import receptor subunit tom40 [Emiliania huxleyi CCMP1516]	-	-
186	Cluster-36722.18773-orf1	35	6	6	28.96	183	18.5965	4.98291	0.69	0.000497	XP_005789322.1	hypothetical protein EMIHUDRAFT_415031 [Emiliania huxleyi CCMP1516]	K02935	large subunit ribosomal protein L7/L12
187	Unigene14375	33	6	6	36.71	207	22.3101	5.18604	0.97	0.259	XP_005792690.1	hypothetical protein EMIHUDRAFT_460360, partial [Emiliania huxleyi CCMP1516]	-	-
188	CL3796.Contig1	38	12	1	27.52	476	51.4599	5.5542	0.91	0.175	KOO44198.1	udp-glucose pyrophosphorylase [Chrysochromulina sp. CCMP291]	K00963	UTP--glucose-1-phosphate uridylyltransferase [EC:2.7.7.9]
189	Unigene17467	56	18	18	33.33	687	73.461	8.1626	1.25	0.00105	KOO28871.1	hypothetical protein Ctob_010413 [Chrysochromulina sp. CCMP291]	K01897	long-chain acyl-CoA synthetase [EC:6.2.1.3]
190	Cluster-36722.18363-orf1	40	5	1	31.58	190	20.1827	9.87646	0.62	0.000192	XP_005761781.1	hypothetical protein EMIHUDRAFT_432789 [Emiliania huxleyi CCMP1516]	-	-
191	Unigene26597	23	7	7	21	462	48.9287	6.25244	1.26	0.000233	XP_005757743.1	3-oxoacyl-synthase [Emiliania huxleyi CCMP1516]	K09458	3-oxoacyl-[acyl-carrier-protein] synthase II [EC:2.3.1.179]
192	Unigene11445	34	14	14	42.29	428	45.2845	5.88428	1.13	0.00101	KOO22559.1	peptidyl-prolyl cis-trans isomerase [Chrysochromulina sp. CCMP291]	K01802	peptidylprolyl isomerase [EC:5.2.1.8]
193	CL773.Contig1	46	6	6	33.19	229	24.2705	8.41162	0.95	0.23	XP_005765496.1	light harvesting protein [Emiliania huxleyi CCMP1516]	-	-
194	CL11967.Contig3	46	4	1	19.64	275	29.3229	5.8208	1.04	0.565	KOO34933.1	chloroplast light harvesting protein isoform 12 [Chrysochromulina sp. CCMP291]	-	-
195	Unigene29633	28	5	5	55.03	149	14.9642	5.40186	1.03	0.0522	-	-	-	-
196	Unigene11672	35	12	12	46.46	297	31.154	9.08545	0.77	0.000871	XP_005787421.1	mitochondrial carrier protein [Emiliania huxleyi CCMP1516]	K15106	solute carrier family 25 (mitochondrial carrier), member 14/30
197	Unigene29966	32	7	7	30.1	299	33.2537	9.08545	0.89	0.00012	XP_020395843.1	uncharacterized protein DDB_G0271670, partial [Zea mays]	-	-
198	Unigene7195	47	7	7	23.18	371	40.2683	9.87646	0.93	0.00418	XP_009032987.1	hypothetical protein AURANDRAFT_70670, partial [Aureococcus anophagefferens]	K17081	prohibitin 2
199	CL1288.Contig1	54	22	22	13.22	1929	215.541	8.49951	0.82	2.09e-05	XP_005767153.1	callose synthase [Emiliania huxleyi CCMP1516]	K11000	callose synthase [EC:2.4.1.-]
200	Cluster-36722.4532-orf1	49	7	3	34.17	199	21.3066	4.88135	0.33	9.31e-05	KOO25299.1	hypothetical protein Ctob_009566 [Chrysochromulina tobinii]	-	-
201	Unigene10031	15	7	4	19.28	446	48.1553	4.77979	0.84	0.000347	XP_005756362.1	cell division cycle protein 48 [Emiliania huxleyi CCMP1516]	K13525	transitional endoplasmic reticulum ATPase
202	Unigene32371	47	16	16	21.6	764	83.1932	6.30322	0.99	0.293	KOO52893.1	ABC1 protein [Chrysochromulina sp. CCMP291]	-	-
203	CL7259.Contig1	32	12	12	20.35	629	68.789	9.14404	1.15	0.000607	KOO21415.1	hypothetical protein Ctob_000379 [Chrysochromulina sp. CCMP291]	-	-
204	CL5921.Contig1	37	10	9	34.54	304	33.487	5.61768	0.71	4.5e-05	XP_005786976.1	SPFH domain-containing protein [Emiliania huxleyi CCMP1516]	-	-
205	CL11687.Contig3	14	8	2	10.01	909	98.1541	5.08447	0.91	0.084	KOO21299.1	transitional endoplasmic reticulum ATPase [Chrysochromulina sp. CCMP291]	K13525	transitional endoplasmic reticulum ATPase
206	Unigene6986	45	11	6	23.87	398	41.1358	6.22705	0.96	0.0258	KOO26472.1	mta sah nucleosidase [Chrysochromulina sp. CCMP291]	-	-
207	Unigene23857	36	14	14	30.47	558	60.3767	7.72314	1.03	0.284	XP_002180992.1	predicted protein [Phaeodactylum tricornutum CCAP 1055/1]	K00218	protochlorophyllide reductase [EC:1.3.1.33]
208	CL5119.Contig2	46	14	14	25.52	533	57.7445	7.97217	0.87	6.18e-06	XP_005792108.1	hypothetical protein EMIHUDRAFT_433474 [Emiliania huxleyi CCMP1516]	K00873	pyruvate kinase [EC:2.7.1.40]
209	Cluster-36722.1735-orf1	43	21	21	30.35	761	81.7247	7.41553	1.24	3.39e-05	KOO35014.1	isocitrate dehydrogenase [Chrysochromulina tobinii]	K00031	isocitrate dehydrogenase [EC:1.1.1.42]
210	CL2240.Contig2	67	29	28	15.14	2173	237.377	5.98584	1.02	0.242	XP_005784593.1	acetyl-CoA carboxylase [Emiliania huxleyi CCMP1516]	K11262	acetyl-CoA carboxylase / biotin carboxylase 1 [EC:6.4.1.2 6.3.4.14 2.1.3.15]
211	CL9956.Contig1	59	15	13	32.15	479	52.6648	8.52881	0.93	0.176	AAV34146.1	EF-1 alpha-like protein [Isochrysis galbana]	K03231	elongation factor 1-alpha
212	Unigene5256	44	12	6	18.45	786	85.9721	7.59131	0.95	0.0434	XP_002181914.1	predicted protein [Phaeodactylum tricornutum CCAP 1055/1]	-	-
213	Cluster-45491.0-orf1	21	3	3	11.95	293	31.1823	6.52197	1.71	0.000529	XP_005784075.1	superoxide dismutase, manganese [Emiliania huxleyi CCMP1516]	K04564	superoxide dismutase, Fe-Mn family [EC:1.15.1.1]
214	CL3701.Contig3	23	6	6	23.56	348	37.6355	5.32568	1.04	0.391	KOO24754.1	fructose- -bisphosphatase [Chrysochromulina sp. CCMP291]	K03841	fructose-1,6-bisphosphatase I [EC:3.1.3.11]
215	CL157.Contig1	43	15	14	28.93	629	68.9773	7.84033	1.12	0.00829	XP_005787315.1	hypothetical protein EMIHUDRAFT_363297 [Emiliania huxleyi CCMP1516]	-	-
216	CL3228.Contig2	33	6	6	11.27	763	81.3684	5.41455	1.34	0.000812	XP_005790810.1	putative urea transporter [Emiliania huxleyi CCMP1516]	K20989	urea-proton symporter
217	CL2906.Contig1	31	4	4	18.92	296	33.5706	8.14795	1.13	0.00862	OSX81505.1	hypothetical protein BU14_0014s0055, partial [Porphyra umbilicalis]	-	-
218	CL929.Contig1	67	6	3	35.41	257	27.4518	6.80029	0.62	0.000849	XP_005775150.1	light harvesting protein [Emiliania huxleyi CCMP1516]	-	-
219	Unigene14524	40	16	16	46.06	406	43.117	5.5542	0.73	0.000122	XP_005782931.1	hypothetical protein EMIHUDRAFT_423968 [Emiliania huxleyi CCMP1516]	K01749	hydroxymethylbilane synthase [EC:2.5.1.61]
220	CL1625.Contig2	54	8	8	34.02	244	25.354	5.13525	0.36	1.15e-06	KOO25299.1	hypothetical protein Ctob_009566 [Chrysochromulina tobinii]	-	-
221	CL7455.Contig2	31	8	1	22.59	456	50.9342	4.95752	0.8	0.0908	ABU52986.1	beta-tubulin [Karenia brevis]	K07375	tubulin beta
222	CL3660.Contig2	47	11	3	26.11	406	44.8166	5.14795	1.25	0.000938	KOO53179.1	cbbx protein [Chrysochromulina sp. CCMP291]	K06413	stage V sporulation protein K
223	CL1272.Contig1	42	13	13	25	520	51.3724	10.3306	0.99	0.442	XP_005782021.1	hypothetical protein EMIHUDRAFT_113715 [Emiliania huxleyi CCMP1516]	-	-
224	Cluster-36722.10105-orf1	34	10	10	19.58	572	62.6448	5.73193	1.22	0.000266	XP_005793199.1	vacuolar proton-ATPase A-subunit [Emiliania huxleyi CCMP1516]	K02145	V-type H+-transporting ATPase subunit A [EC:7.1.2.2]
225	CL438.Contig9	45	10	5	14.33	663	71.9699	6.30322	0.7	0.000197	OLQ09981.1	Trophinin [Symbiodinium microadriaticum]	-	-
226	Cluster-36722.18639-orf1	47	17	17	26.14	704	74.9389	8.49951	0.96	0.0348	EWM22581.1	tryptophan synthetase [Nannochloropsis gaditana]	K01694	tryptophan synthase [EC:4.2.1.20]
227	CL12051.Contig1	14	3	3	17.62	210	22.5237	7.94287	0.93	0.0374	XP_005777228.1	hypothetical protein EMIHUDRAFT_238301 [Emiliania huxleyi CCMP1516]	-	-
228	Cluster-36722.18289-orf1	31	9	9	21.44	499	53.1714	7.38623	1.06	0.0324	KOO22549.1	d-3-phosphoglycerate dehydrogenase [Chrysochromulina tobinii]	K00058	D-3-phosphoglycerate dehydrogenase / 2-oxoglutarate reductase [EC:1.1.1.95 1.1.1.399]
229	Cluster-36722.18743-orf1	38	4	4	19.92	236	24.8094	5.46533	1.38	0.000171	EJK71623.1	plastocyanin [Thalassiosira oceanica]	K02638	plastocyanin
230	Unigene13558	27	12	12	31.97	488	51.51	6.46826	1.06	0.0923	XP_005769338.1	fructose-1,6-bisphosphate aldolase [Emiliania huxleyi CCMP1516]	K01623	fructose-bisphosphate aldolase, class I [EC:4.1.2.13]
231	CL3796.Contig3	32	11	1	23.8	479	52.3007	6.87354	1.3	0.00071	KOO44198.1	udp-glucose pyrophosphorylase [Chrysochromulina sp. CCMP291]	K00963	UTP--glucose-1-phosphate uridylyltransferase [EC:2.7.7.9]
232	CL7815.Contig1	57	24	19	27.17	1104	120.839	5.59229	1.19	0.000292	OSX79974.1	LOW QUALITY PROTEIN: hypothetical protein BU14_0066s0027 [Porphyra umbilicalis]	-	-
233	CL7455.Contig5	31	8	1	22.59	456	50.9872	4.89404	1.04	0.609	ABU52986.1	beta-tubulin [Karenia brevis]	K07375	tubulin beta
234	CL5717.Contig1	28	9	9	42.6	277	29.6147	5.021	0.82	0.000229	KOO32364.1	mg-protoporphyrin ix methyltransferase [Chrysochromulina sp. CCMP291]	K03428	magnesium-protoporphyrin O-methyltransferase [EC:2.1.1.11]
235	Unigene26563	30	7	7	19.15	402	42.9425	4.89404	0.72	1.47e-05	KOO28805.1	30s ribosomal protein s1 [Chrysochromulina sp. CCMP291]	K02945	small subunit ribosomal protein S1
236	Unigene822	30	14	14	14.07	1059	114.347	5.10986	1.01	0.653	KOO32825.1	hypothetical protein Ctob_011032 [Chrysochromulina sp. CCMP291]	K06972	presequence protease [EC:3.4.24.-]
237	CL9359.Contig3	44	14	8	15.06	1109	119.683	6.65381	0.85	0.000194	KOO32217.1	hypothetical protein Ctob_010463 [Chrysochromulina sp. CCMP291]	K08994	ion channel-forming bestrophin family protein
238	Unigene26104	45	19	19	24.05	873	89.187	5.22412	0.98	0.167	XP_005783229.1	hypothetical protein EMIHUDRAFT_314476 [Emiliania huxleyi CCMP1516]	-	-
239	CL9663.Contig1	23	4	4	27.03	296	31.6583	6.96143	0.83	0.0124	KOO25756.1	chloroplast light harvesting protein isoform 12 [Chrysochromulina sp. CCMP291]	-	-
240	CL6360.Contig2	40	7	7	49.66	149	16.4661	10.6968	0.92	0.0103	XP_005768791.1	hypothetical protein EMIHUDRAFT_427548 [Emiliania huxleyi CCMP1516]	K02903	large subunit ribosomal protein L28e
241	CL10198.Contig2	19	5	5	34.3	207	22.305	4.60205	1	0.993	OMO49390.1	hypothetical protein CCACVL1_31035 [Corchorus capsularis]	-	-
242	CL5200.Contig2	48	11	7	40.84	262	28.4231	8.49951	0.96	0.31	XP_002978839.1	rab family GTPase [Selaginella moellendorffii]	K07874	Ras-related protein Rab-1A
243	CL1453.Contig3	35	13	13	26.79	530	56.7323	5.65576	1.42	2.65e-05	KOO32313.1	calcium-dependent protein [Chrysochromulina sp. CCMP291]	K13412	calcium-dependent protein kinase [EC:2.7.11.1]
244	CL2496.Contig1	26	8	5	53.85	130	14.4437	10.0522	0.88	0.00287	KOO35576.1	60s ribosomal protein [Chrysochromulina sp. CCMP291]	K02875	large subunit ribosomal protein L14e
245	CL5836.Contig1	30	10	1	28.46	383	42.6288	6.16357	1.03	0.631	XP_005787963.1	dTDP-glucose 4,6-dehydratase [Emiliania huxleyi CCMP1516]	K10046	GDP-D-mannose 3', 5'-epimerase [EC:5.1.3.18 5.1.3.-]
246	CL5836.Contig2	32	11	2	28.24	386	42.7618	6.20166	0.89	0.00992	OTG33586.1	hypothetical protein HannXRQ_Chr02g0036351 [Helianthus annuus]	K10046	GDP-D-mannose 3', 5'-epimerase [EC:5.1.3.18 5.1.3.-]
247	Unigene779	15	6	6	18.72	422	43.975	10.0669	1.05	0.094	XP_009033110.1	hypothetical protein AURANDRAFT_70714, partial [Aureococcus anophagefferens]	-	-
248	Unigene14071	25	4	4	18.82	271	28.9807	7.50342	1.04	0.607	XP_005769168.1	light harvesting protein [Emiliania huxleyi CCMP1516]	K14172	light-harvesting complex II chlorophyll a/b binding protein 7
249	CL6668.Contig2	43	15	15	33.07	502	54.8797	8.08936	0.87	0.00208	OEU07503.1	methionine adenosyltransferase [Fragilariopsis cylindrus CCMP1102]	K00789	S-adenosylmethionine synthetase [EC:2.5.1.6]
250	Cluster-36722.19703-orf1	27	4	4	26.45	155	16.5204	8.29443	0.91	0.00794	KOO25047.1	thioredoxin f [Chrysochromulina tobinii]	-	-
251	Unigene32684	38	11	11	23.48	443	49.8187	5.99854	0.93	0.0112	KOO32680.1	phosphoadenylylsulfate reductase [Chrysochromulina sp. CCMP291]	K00390	phosphoadenosine phosphosulfate reductase [EC:1.8.4.8 1.8.4.10]
252	Cluster-36722.19412-orf1	31	10	10	26.6	376	39.6772	9.12939	0.9	0.00208	XP_009032987.1	hypothetical protein AURANDRAFT_70670, partial [Aureococcus anophagefferens]	-	-
253	CL4001.Contig1	16	5	5	20.67	329	34.607	6.75635	0.92	0.084	XP_020395843.1	uncharacterized protein DDB_G0271670, partial [Zea mays]	-	-
254	CL6458.Contig2	36	5	5	34.87	152	16.7621	10.1694	1.08	0.000823	XP_005793277.1	hypothetical protein EMIHUDRAFT_439486, partial [Emiliania huxleyi CCMP1516]	K02966	small subunit ribosomal protein S19e
255	Cluster-36722.22273-orf1	33	8	8	16.63	427	45.875	7.15186	1.17	4.77e-05	XP_013905395.1	hypothetical protein MNEG_1576 [Monoraphidium neglectum]	-	-
256	CL5004.Contig2	36	10	10	32.76	290	30.6401	9.20264	0.73	0.00104	XP_001771425.1	predicted protein [Physcomitrella patens]	K02863	large subunit ribosomal protein L1
257	CL2915.Contig5	39	14	2	37.71	480	51.7679	5.22412	1.21	0.00101	XP_002180029.1	formidase [Phaeodactylum tricornutum CCAP 1055/1]	K01455	formamidase [EC:3.5.1.49]
258	Unigene14006	26	10	10	19.44	576	61.5596	8.79248	1.08	0.000725	OLP95948.1	Vacuole membrane protein 1 [Symbiodinium microadriaticum]	K21248	vacuole membrane protein 1
259	Cluster-36722.17500-orf1	19	5	5	18.7	369	39.7788	7.23975	0.79	0.000332	OSX73063.1	hypothetical protein BU14_0381s0004 [Porphyra umbilicalis]	-	-
260	Cluster-36722.14687-orf1	28	8	8	35.34	365	37.8105	9.59814	1.01	0.558	OSX79974.1	LOW QUALITY PROTEIN: hypothetical protein BU14_0066s0027 [Porphyra umbilicalis]	-	-
261	Unigene25382	30	7	7	35.67	171	18.2168	10.228	0.9	0.0495	KOO34797.1	hypothetical protein Ctob_013241 [Chrysochromulina sp. CCMP291]	-	-
262	Cluster-36722.13030-orf1	46	7	1	21.88	320	34.3506	9.39307	0.42	9.93e-06	KAD5318077.1	hypothetical protein E3N88_18023 [Mikania micrantha]	K15040	voltage-dependent anion channel protein 2
263	Unigene6004	42	20	20	26.75	901	96.4195	5.56689	1.1	8.42e-05	KOO34665.1	aconitate hydratase 2 [Chrysochromulina sp. CCMP291]	K01682	aconitate hydratase 2 / 2-methylisocitrate dehydratase [EC:4.2.1.3 4.2.1.99]
264	Unigene20707	43	7	2	24.13	286	30.949	9.53955	1.38	7.11e-05	XP_005776476.1	putative peroxisomal membrane protein [Emiliania huxleyi CCMP1516]	K13348	protein Mpv17
265	CL5394.Contig3	71	5	3	14.84	310	33.0067	6.40479	0.83	6.37e-07	KOO34933.1	chloroplast light harvesting protein isoform 12 [Chrysochromulina sp. CCMP291]	-	-
266	Cluster-36722.14162-orf1	66	5	5	17.95	234	24.8194	7.57666	0.68	0.000171	XP_005788691.1	light harvesting protein [Emiliania huxleyi CCMP1516]	-	-
267	Cluster-36722.9227-orf1	42	6	1	22.3	278	29.9655	9.53955	0.9	0.14	XP_005776476.1	putative peroxisomal membrane protein [Emiliania huxleyi CCMP1516]	K13348	protein Mpv17
268	Unigene16728	40	14	13	29.29	495	53.3948	6.48096	0.75	6.17e-06	YP_008145418.1	chaperonin GroEL (chloroplast) [Phaeocystis globosa]	K04077	chaperonin GroEL
269	Cluster-36722.14478-orf1	36	15	15	23.34	767	81.6576	6.11279	0.97	0.0578	OUS48528.1	putative secreted protein [Ostreococcus tauri]	K21866	ion channel POLLUX/CASTOR
270	Unigene14174	29	7	7	37.41	147	16.6553	10.5063	0.77	0.000268	KOO28950.1	60s ribosomal protein l23a-like protein [Chrysochromulina sp. CCMP291]	K02893	large subunit ribosomal protein L23Ae
271	CL12627.Contig1	32	6	1	24.23	293	31.0104	4.91943	0.93	0.0502	XP_005759977.1	triose-phosphate isomerase [Emiliania huxleyi CCMP1516]	K01803	triosephosphate isomerase (TIM) [EC:5.3.1.1]
272	Unigene16411	20	2	2	14.43	194	19.2244	5.49072	0.82	0.0121	KOO53021.1	serine threonine-protein phosphatase 6 regulatory ankyrin repeat subunit c-like protein, partial [Chrysochromulina sp. CCMP291]	-	-
273	CL11967.Contig2	17	3	1	15.94	276	29.537	6.68311	0.98	0.851	KOO34933.1	chloroplast light harvesting protein isoform 12 [Chrysochromulina sp. CCMP291]	-	-
274	CL5898.Contig1	38	8	8	20.57	350	40.4265	8.80713	1	0.901	XP_016560081.1	PREDICTED: chaperone protein dnaJ 50 [Capsicum annuum]	K19371	DnaJ homolog subfamily C member 25
275	CL1546.Contig2	28	8	1	32.37	278	29.0321	5.03369	1.3	3.49e-05	XP_005791869.1	hypothetical protein EMIHUDRAFT_351398 [Emiliania huxleyi CCMP1516]	K01807	ribose 5-phosphate isomerase A [EC:5.3.1.6]
276	CL1546.Contig4	27	8	1	29.5	278	29.1022	5.10986	1.17	0.0965	XP_005791869.1	hypothetical protein EMIHUDRAFT_351398 [Emiliania huxleyi CCMP1516]	K01807	ribose 5-phosphate isomerase A [EC:5.3.1.6]
277	CL2432.Contig2	19	6	6	30.77	208	23.5895	10.5356	1.12	0.0184	XP_005781609.1	hypothetical protein EMIHUDRAFT_415402 [Emiliania huxleyi CCMP1516]	K02995	small subunit ribosomal protein S8e
278	Unigene29934	39	12	12	37.04	270	27.5844	6.06201	0.89	0.038	ABA41399.1	pherophorin-C1 protein precursor [Chlamydomonas reinhardtii]	-	-
279	Cluster-36722.17343-orf1	31	11	11	17.58	637	70.0646	8.29443	1.17	0.00226	XP_005785235.1	hypothetical protein EMIHUDRAFT_455965 [Emiliania huxleyi CCMP1516]	K01845	glutamate-1-semialdehyde 2,1-aminomutase [EC:5.4.3.8]
280	Cluster-36722.12422-orf1	30	11	11	37.78	352	37.0153	7.78174	1.06	0.0499	KOO33460.1	hypothetical protein Ctob_010246 [Chrysochromulina tobinii]	-	-
281	CL11295.Contig1	29	3	3	11.28	337	35.7977	9.0708	0.8	0.0003	KOO29638.1	triose phosphate phosphate translocator [Chrysochromulina sp. CCMP291]	K15283	solute carrier family 35, member E1
282	CL576.Contig1	30	12	10	38.64	339	34.1564	4.60205	0.94	0.0137	CAD22154.1	pherophorin-dz1 protein [Volvox carteri f. nagariensis]	-	-
283	Unigene6410	23	5	1	35.29	255	27.3969	6.39209	1	0.982	XP_005760450.1	light harvesting protein [Emiliania huxleyi CCMP1516]	-	-
284	CL6499.Contig1	21	9	9	41.52	277	28.9423	9.84717	1.32	0.00423	AQK78148.1	Fructokinase-2, partial [Zea mays]	-	-
285	Unigene26887	32	10	10	38.46	325	34.1993	8.77783	1.04	0.0409	KOO22276.1	mitochondrial uncoupling protein 4 isoform 1 [Chrysochromulina sp. CCMP291]	K15112	solute carrier family 25 (mitochondrial uncoupling protein), member 27
286	CL4923.Contig4	28	7	7	21.29	451	49.8395	5.05908	1.21	0.00592	XP_005651460.1	tubulin alpha chain [Coccomyxa subellipsoidea C-169]	K07374	tubulin alpha
287	Unigene20692	27	5	5	23.08	260	28.3185	5.74463	1.06	0.0419	KOO21401.1	hypothetical protein Ctob_005317 [Chrysochromulina sp. CCMP291]	-	-
288	Unigene14619	13	4	4	39.53	172	18.6055	6.93213	0.95	0.0414	OSX71132.1	hypothetical protein BU14_0589s0005 [Porphyra umbilicalis]	-	-
289	Unigene32978	37	12	12	34.37	323	36.0598	6.93213	0.96	0.0959	XP_005758395.1	hypothetical protein EMIHUDRAFT_219695 [Emiliania huxleyi CCMP1516]	-	-
290	CL5883.Contig3	49	16	14	13.91	1107	117.418	5.50342	1.06	0.00498	GAQ81862.1	alanyl-tRNA synthetase [Klebsormidium nitens]	K01872	alanyl-tRNA synthetase [EC:6.1.1.7]
291	CL2238.Contig2	20	10	9	14.05	968	100.16	5.45264	1.26	0.00199	XP_005714435.1	unnamed protein product [Chondrus crispus]	-	-
292	Unigene19512	25	10	6	18.04	654	72.2409	6.3667	1.2	0.000576	XP_002289265.1	nitrite reductase-ferredoxin dependent, partial [Thalassiosira pseudonana CCMP1335]	K00366	ferredoxin-nitrite reductase [EC:1.7.7.1]
293	CL2636.Contig1	45	9	4	43.75	256	28.3161	5.04639	1.12	0.0188	KOO33931.1	14-3-3 protein [Chrysochromulina sp. CCMP291]	K06630	14-3-3 protein epsilon
294	CL8273.Contig1	39	14	14	38.79	281	31.655	10.0522	1	0.967	GAQ82738.1	60S ribosomal protein L7A family protein [Klebsormidium nitens]	K02936	large subunit ribosomal protein L7Ae
295	CL6194.Contig3	32	12	11	16.28	817	92.601	4.58936	1.08	0.00295	OUS45269.1	heat shock protein 90 [Ostreococcus tauri]	K04079	molecular chaperone HtpG
296	Unigene17509	27	6	6	16.04	455	51.1787	6.63916	1.17	0.000279	XP_013896383.1	hypothetical protein MNEG_10600 [Monoraphidium neglectum]	K00630	glycerol-3-phosphate O-acyltransferase [EC:2.3.1.15]
297	CL8911.Contig1	23	3	3	19.25	161	17.8349	6.56592	0.96	0.182	XP_005759920.1	actin depolymerizing factor ADF/cofilin [Emiliania huxleyi CCMP1516]	K05765	cofilin
298	Unigene20687	23	6	6	9.65	518	52.441	9.53955	0.75	0.000122	GAX17455.1	hypothetical protein FisN_5Hh103 [Fistulifera solaris]	K24175	MFS transporter, MFS domain-containing protein family, molybdate-anion transporter
299	Cluster-36722.23425-orf1	13	4	3	22.91	227	24.0718	5.22412	1.03	0.417	KOO26384.1	peptidyl-prolyl cis-trans isomerase [Chrysochromulina tobinii]	K12736	peptidylprolyl isomerase domain and WD repeat-containing protein 1 [EC:5.2.1.8]
300	CL2800.Contig1	27	8	8	50.46	216	22.411	10.1694	0.62	3.4e-05	XP_005777319.1	hypothetical protein EMIHUDRAFT_457670 [Emiliania huxleyi CCMP1516]	K02876	large subunit ribosomal protein L15
301	CL627.Contig2	32	7	7	22.77	325	35.3388	6.66846	0.96	0.0093	KOO26933.1	hypothetical protein Ctob_003904 [Chrysochromulina sp. CCMP291]	-	-
302	Unigene24059	27	9	9	24.81	391	41.0445	5.23682	1.09	0.0366	ABA41400.1	pherophorin-C2 protein precursor [Chlamydomonas reinhardtii]	-	-
303	CL2915.Contig4	33	11	1	31.66	477	51.5658	5.12256	1.39	2.46e-05	XP_002180029.1	formidase [Phaeodactylum tricornutum CCAP 1055/1]	K01455	formamidase [EC:3.5.1.49]
304	CL5061.Contig2	43	16	11	23.42	952	103.674	5.46533	1.12	0.00549	KOO33784.1	seryl-tRNA synthetase [Chrysochromulina sp. CCMP291]	K01875	seryl-tRNA synthetase [EC:6.1.1.11]
305	Cluster-36722.11351-orf1	23	3	3	25.86	116	12.4591	10.5942	1.41	0.000116	XP_003055561.1	predicted protein [Micromonas pusilla CCMP1545]	-	-
306	Cluster-36722.9125-orf1	31	11	11	14.46	802	85.3344	7.54736	1	0.995	KOO20854.1	acyl- dehydrogenase [Chrysochromulina tobinii]	K06445	acyl-CoA dehydrogenase [EC:1.3.99.-]
307	Unigene14565	54	24	24	18.23	1371	150.64	5.47803	0.92	0.00332	KOO28302.1	cobalamin-dependent methionine synthase [Chrysochromulina sp. CCMP291]	K00548	5-methyltetrahydrofolate--homocysteine methyltransferase [EC:2.1.1.13]
308	Unigene29932	41	11	9	28.19	376	40.6997	6.53662	0.86	0.0128	KOO35091.1	glycerol-3-phosphate dehydrogenase [Chrysochromulina sp. CCMP291]	K00006	glycerol-3-phosphate dehydrogenase (NAD+) [EC:1.1.1.8]
309	Unigene14471	43	9	6	45.96	235	25.8791	6.93213	1.17	0.00117	XP_005781917.1	hypothetical protein EMIHUDRAFT_468566 [Emiliania huxleyi CCMP1516]	K06413	stage V sporulation protein K
310	Cluster-36722.18533-orf1	20	5	5	20.42	289	29.8643	6.69775	1.06	0.0729	XP_005775942.1	hypothetical protein EMIHUDRAFT_444073 [Emiliania huxleyi CCMP1516]	K05901	biliverdin reductase / flavin reductase [EC:1.3.1.24 1.5.1.30]
311	Cluster-36722.27195-orf1	48	17	17	41.36	428	47.9462	6.39209	0.99	0.433	XP_005777059.1	hypothetical protein EMIHUDRAFT_206673 [Emiliania huxleyi CCMP1516]	-	-
312	Cluster-36722.19748-orf1	23	11	11	31.98	419	44.6818	7.21045	1.08	0.0257	XP_005764099.1	hypothetical protein EMIHUDRAFT_44780, partial [Emiliania huxleyi CCMP1516]	K15191	La-related protein 7
313	Unigene11396	46	10	10	31.03	448	48.2602	5.99854	0.93	0.0131	KOO24755.1	ll-diaminopimelate aminotransferase [Chrysochromulina sp. CCMP291]	K10206	LL-diaminopimelate aminotransferase [EC:2.6.1.83]
314	CL2377.Contig11	37	16	1	35.32	470	48.2307	5.42725	0.99	0.893	OLQ01087.1	putative phosphoglycerate kinase [Symbiodinium microadriaticum]	K00927	phosphoglycerate kinase [EC:2.7.2.3]
315	Cluster-36722.18144-orf1	20	2	1	17.31	104	12.2449	6.80029	1.85	0.000538	XP_005770769.1	hypothetical protein EMIHUDRAFT_432385 [Emiliania huxleyi CCMP1516]	K02641	ferredoxin--NADP+ reductase [EC:1.18.1.2]
316	CL2377.Contig13	32	10	2	30.19	318	34.2037	6.90283	0.77	0.000371	XP_005840861.1	hypothetical protein GUITHDRAFT_91943 [Guillardia theta CCMP2712]	K00927	phosphoglycerate kinase [EC:2.7.2.3]
317	Cluster-43071.0-orf1	34	10	9	34.3	344	36.1934	6.63916	1.12	0.000695	AAF34328.1	triosephosphate isomerase/glyceraldehyde-3-phosphate dehydrogenase precursor [Trieres chinensis]	K00134	glyceraldehyde 3-phosphate dehydrogenase (phosphorylating) [EC:1.2.1.12]
318	Unigene3085	14	5	5	26.37	292	29.9553	5.74463	1.25	0.00239	KOO24104.1	hypothetical protein Ctob_001628 [Chrysochromulina sp. CCMP291]	K00059	3-oxoacyl-[acyl-carrier protein] reductase [EC:1.1.1.100]
319	CL80.Contig2	26	5	2	12.4	508	52.8118	5.42725	1.37	0.0011	KOO33614.1	ammonium transporter [Chrysochromulina sp. CCMP291]	K03320	ammonium transporter, Amt family
320	Cluster-36722.11479-orf1	9	1	1	34	50	5.17251	6.49365	0.96	0.341	KOO28118.1	cold-shock DNA binding protein [Chrysochromulina tobinii]	-	-
321	Unigene10025	22	5	2	26.29	194	21.1879	7.54736	1.39	0.00787	XP_002948004.1	hypothetical protein VOLCADRAFT_116567 [Volvox carteri f. nagariensis]	-	-
322	CL5858.Contig2	38	18	18	16.51	1411	154.593	5.12256	0.65	1.04e-05	KOO27836.1	magnesium h subunit [Chrysochromulina sp. CCMP291]	K03403	magnesium chelatase subunit H [EC:6.6.1.1]
323	CL11705.Contig3	42	12	11	17.26	649	71.1405	6.62451	0.97	0.224	XP_005773224.1	hypothetical protein EMIHUDRAFT_241802 [Emiliania huxleyi CCMP1516]	K05681	ATP-binding cassette, subfamily G (WHITE), member 2
324	Unigene14677	18	5	5	19.84	368	38.293	5.56689	0.89	0.0478	XP_005777041.1	FKBP-type peptidyl-prolyl cis-trans isomerase [Emiliania huxleyi CCMP1516]	-	-
325	Cluster-36722.27506-orf1	25	9	8	24.65	361	37.6023	6.72705	0.89	0.0021	XP_005768220.1	hypothetical protein EMIHUDRAFT_445538 [Emiliania huxleyi CCMP1516]	K13606	chlorophyll(ide) b reductase [EC:1.1.1.294]
326	Cluster-44607.0-orf1	18	7	7	35.74	263	27.0071	5.41455	1.05	0.196	EJK58075.1	hypothetical protein THAOC_21828 [Thalassiosira oceanica]	K11187	peroxiredoxin 5 [EC:1.11.1.24]
327	Cluster-36722.10038-orf1	15	2	2	12.95	193	20.9775	6.37939	0.75	0.00239	KOO26473.1	protein fucoxanthin chlorophyll a c protein [Chrysochromulina tobinii]	-	-
328	Unigene6387	27	5	3	14.49	345	36.144	8.6167	0.89	0.0331	KOO30758.1	triose phosphate phosphate translocator [Chrysochromulina sp. CCMP291]	K15283	solute carrier family 35, member E1
329	Cluster-36722.6766-orf1	32	11	2	26.41	443	49.0187	5.61768	1.01	0.692	VEU36260.1	unnamed protein product [Pseudo-nitzschia multistriata]	-	-
330	CL1278.Contig2	24	6	6	25.55	321	32.3275	7.02002	0.73	2.12e-05	OSX73127.1	hypothetical protein BU14_0374s0001, partial [Porphyra umbilicalis]	-	-
331	CL12509.Contig3	47	13	3	25.93	617	65.8931	5.69385	0.91	0.0395	KOO53557.1	phosphoglucomutase [Chrysochromulina sp. CCMP291]	K01835	phosphoglucomutase [EC:5.4.2.2]
332	Unigene17449	42	17	17	28.13	750	80.4866	4.99561	0.68	3.48e-05	XP_005783224.1	hypothetical protein EMIHUDRAFT_442353 [Emiliania huxleyi CCMP1516]	K03526	(E)-4-hydroxy-3-methylbut-2-enyl-diphosphate synthase [EC:1.17.7.1 1.17.7.3]
333	Cluster-36722.19036-orf1	25	8	8	33.44	299	31.1128	6.97607	1.02	0.592	-	-	K02941	large subunit ribosomal protein LP0
334	CL4725.Contig3	19	11	9	13.93	1091	116.44	7.48877	1.19	7.79e-05	KOO33828.1	putative serca-type calcium ATPase [Chrysochromulina sp. CCMP291]	K01537	P-type Ca2+ transporter type 2C [EC:7.2.2.10]
335	CL1710.Contig1	26	7	7	31.52	257	27.6959	8.32373	0.92	0.00209	XP_005766975.1	gamma carbonic anhydrase [Emiliania huxleyi CCMP1516]	K01726	gamma-carbonic anhydrase [EC:4.2.1.-]
336	Unigene19200	23	14	14	21.6	889	95.6847	5.52881	1.09	0.00429	KOO52870.1	ATP-dependent clp protease ATP-binding subunit clpa-like protein [Chrysochromulina sp. CCMP291]	K03696	ATP-dependent Clp protease ATP-binding subunit ClpC
337	Cluster-36722.26324-orf2	25	11	11	38.39	323	34.5381	8.36768	1.11	0.00468	KOO21428.1	hypothetical protein Ctob_000381 [Chrysochromulina tobinii]	-	-
338	Unigene26779	15	4	4	20.61	262	28.1473	8.1626	1.07	0.0183	XP_005759991.1	hypothetical protein EMIHUDRAFT_359311 [Emiliania huxleyi CCMP1516]	-	-
339	CL1173.Contig1	20	9	9	23.04	460	48.5659	8.32373	0.86	0.0119	XP_005783080.1	hypothetical protein EMIHUDRAFT_423944 [Emiliania huxleyi CCMP1516]	K01511	ectonucleoside triphosphate diphosphohydrolase 5/6 [EC:3.6.1.6]
340	Unigene6336	40	9	9	32.31	260	27.9921	10.5356	0.56	0.000726	XP_005785147.1	hypothetical protein EMIHUDRAFT_441818 [Emiliania huxleyi CCMP1516]	K02926	large subunit ribosomal protein L4
341	Unigene3769	26	14	14	21.32	891	96.8844	6.31592	0.9	0.00018	KOO31819.1	nuclease domain-containing protein 1 [Chrysochromulina sp. CCMP291]	-	-
342	CL2136.Contig1	28	5	2	29.57	186	19.6527	8.95361	0.94	0.15	XP_005787000.1	peptidyl-prolyl isomerase [Emiliania huxleyi CCMP1516]	K01802	peptidylprolyl isomerase [EC:5.2.1.8]
343	Unigene5663	26	15	15	12.33	1362	149.756	6.99072	1.26	5.72e-05	KOO21511.1	a chain of blebbistatin analogs bound to dictyostelium discoideum myosin ii [Chrysochromulina sp. CCMP291]	K10352	myosin heavy chain 9/10/11/14
344	CL2615.Contig1	29	7	7	19.85	408	45.7172	5.2749	1.03	0.00727	AFB82639.1	delta-9 oleate desaturase [Isochrysis galbana]	K03921	acyl-[acyl-carrier-protein] desaturase [EC:1.14.19.2 1.14.19.11 1.14.19.26]
345	Cluster-36722.25046-orf1	30	8	8	23.18	358	35.1908	9.83252	0.56	5.25e-06	-	-	-	-
346	Cluster-36722.11912-orf1	35	14	14	26.77	508	55.7147	6.11279	0.78	0.000182	OLP89792.1	Ketol-acid reductoisomerase [Symbiodinium microadriaticum]	K00053	ketol-acid reductoisomerase [EC:1.1.1.86]
347	Unigene23422	9	2	2	18.03	233	24.8398	8.45557	0.84	0.103	EJK70297.1	hypothetical protein THAOC_08355 [Thalassiosira oceanica]	-	-
348	Unigene23390	32	12	11	26.19	630	69.208	5.33838	0.85	0.00746	XP_002180171.1	phytoene dehydrogenase [Phaeodactylum tricornutum CCAP 1055/1]	K02293	15-cis-phytoene desaturase [EC:1.3.5.5]
349	Cluster-44335.0-orf1	40	14	14	36.29	361	39.8049	4.99561	0.74	3.31e-06	YP_008145482.1	Mg-protoporyphyrin IX chelatase [Phaeocystis globosa]	K03405	magnesium chelatase subunit I [EC:6.6.1.1]
350	CL520.Contig3	26	10	10	29.53	491	54.3857	5.51611	1.14	0.000176	XP_005778320.1	vacuolar H+-ATPase V1 sector, subunit B [Emiliania huxleyi CCMP1516]	K02147	V-type H+-transporting ATPase subunit B
351	Cluster-36722.11763-orf1	16	3	1	22.86	105	11.7647	4.4624	0.47	7.22e-05	XP_005768157.1	ATP-dependent metalloprotease FtsH [Emiliania huxleyi CCMP1516]	K03798	cell division protease FtsH [EC:3.4.24.-]
352	Unigene23788	26	5	5	14.98	247	26.9947	8.52881	0.55	0.000212	KOO20964.1	50s ribosomal protein l13 [Chrysochromulina sp. CCMP291]	K02871	large subunit ribosomal protein L13
353	Cluster-36722.21356-orf1	26	8	8	17.72	491	51.4603	5.13525	0.96	0.0269	XP_009032987.1	hypothetical protein AURANDRAFT_70670, partial [Aureococcus anophagefferens]	-	-
354	CL5196.Contig1	12	4	4	35.17	145	16.0306	7.25439	1.09	0.018	OEU16295.1	CSD-domain-containing protein [Fragilariopsis cylindrus CCMP1102]	K18754	protein lin-28
355	Cluster-36722.19347-orf1	47	16	1	22.59	788	84.5976	7.10791	1.03	0.607	XP_005788358.1	hypothetical protein EMIHUDRAFT_440786 [Emiliania huxleyi CCMP1516]	K01662	1-deoxy-D-xylulose-5-phosphate synthase [EC:2.2.1.7]
356	Unigene23485	49	16	1	24.48	727	77.9541	6.46826	1.08	0.0273	XP_005788358.1	hypothetical protein EMIHUDRAFT_440786 [Emiliania huxleyi CCMP1516]	K01662	1-deoxy-D-xylulose-5-phosphate synthase [EC:2.2.1.7]
357	CL12509.Contig4	48	13	2	26.44	662	70.3958	5.51611	2.1	0.000261	XP_005786374.1	hypothetical protein EMIHUDRAFT_441403 [Emiliania huxleyi CCMP1516]	K01835	phosphoglucomutase [EC:5.4.2.2]
358	CL4412.Contig3	14	4	1	11.48	392	41.2652	9.27588	0.96	0.468	KOO21229.1	plastidic triose-phosphate phosphate translocator [Chrysochromulina sp. CCMP291]	K15283	solute carrier family 35, member E1
359	CL3981.Contig5	40	16	15	20.58	724	78.8675	6.12549	1.02	0.573	KOO30748.1	glutamine catalytic domain protein [Chrysochromulina sp. CCMP291]	K01915	glutamine synthetase [EC:6.3.1.2]
360	Unigene20498	23	8	8	22.56	399	43.154	7.69385	0.96	0.273	XP_005705129.1	phosphoserine aminotransferase [Galdieria sulphuraria]	K00831	phosphoserine aminotransferase [EC:2.6.1.52]
361	CL11570.Contig1	18	6	6	36.41	206	21.0589	9.42236	0.79	0.00245	XP_009033329.1	hypothetical protein AURANDRAFT_70723 [Aureococcus anophagefferens]	-	-
362	Unigene7629	21	8	8	23.06	438	42.6628	10.0522	0.86	0.0106	XP_021860732.1	formin-like protein 20 isoform X1 [Spinacia oleracea]	-	-
363	Unigene32972	26	9	9	25.13	374	40.8458	6.25244	0.99	0.559	XP_005776013.1	hypothetical protein EMIHUDRAFT_444048 [Emiliania huxleyi CCMP1516]	K00162	pyruvate dehydrogenase E1 component beta subunit [EC:1.2.4.1]
364	CL4561.Contig1	21	3	3	19.49	236	24.7817	9.27588	0.79	0.00376	XP_005759712.1	light harvesting protein [Emiliania huxleyi CCMP1516]	-	-
365	CL9731.Contig1	44	12	12	33.04	448	50.0653	5.12256	0.88	0.000453	KOO30092.1	violaxanthin de-epoxidase [Chrysochromulina sp. CCMP291]	K09839	violaxanthin de-epoxidase [EC:1.23.5.1]
366	Cluster-36722.19744-orf1	35	9	2	20.44	362	37.7593	7.45947	0.45	2.73e-05	CAE7824775.1	rbcL [Symbiodinium sp. CCMP2592]	-	-
367	CL8991.Contig1	39	8	8	20.46	259	29.3889	10.3306	1.12	0.00169	XP_005774707.1	hypothetical protein EMIHUDRAFT_354741 [Emiliania huxleyi CCMP1516]	K02991	small subunit ribosomal protein S6e
368	CL10715.Contig2	28	11	11	23.54	497	53.7363	6.55127	1.27	0.000907	OSX71617.1	hypothetical protein BU14_0518s0009 [Porphyra umbilicalis]	K00033	6-phosphogluconate dehydrogenase [EC:1.1.1.44 1.1.1.343]
369	Cluster-36722.11663-orf1	26	7	7	37.5	208	23.1048	8.38232	1.07	0.0447	KOO28906.1	beta-hydroxyacyl-acp dehydratase precursor [Chrysochromulina tobinii]	K02372	3-hydroxyacyl-[acyl-carrier-protein] dehydratase [EC:4.2.1.59]
370	Cluster-36722.2161-orf1	10	3	3	11.11	396	42.4388	5.43994	0.88	0.000922	ABA55504.1	chloroplast chlorophyll synthase, partial [Isochrysis galbana]	K04040	chlorophyll/bacteriochlorophyll a synthase [EC:2.5.1.62 2.5.1.133]
371	Unigene6558	34	13	8	20.47	645	66.4482	5.93506	0.95	0.101	KOO35772.1	hypothetical protein Ctob_014049 [Chrysochromulina sp. CCMP291]	K01792	glucose-6-phosphate 1-epimerase [EC:5.1.3.15]
372	Unigene26486	27	11	11	33.41	425	45.3979	5.69385	0.92	4.9e-05	KOO21718.1	pyrophosphate--fructose-6-phosphate 1-phosphotransferase [Chrysochromulina sp. CCMP291]	K00850	6-phosphofructokinase 1 [EC:2.7.1.11]
373	CL2881.Contig6	18	4	4	23.39	248	26.7346	9.40771	0.79	0.0155	XP_009035866.1	putative plastid light harvesting protein isoform 33 [Aureococcus anophagefferens]	-	-
374	Unigene20350	19	8	8	35.87	223	23.2346	5.12256	0.99	0.464	XP_005757305.1	hypothetical protein EMIHUDRAFT_439085 [Emiliania huxleyi CCMP1516]	K22211	D-lactate dehydratase [EC:4.2.1.130]
375	CL11260.Contig2	23	15	15	18.88	821	86.4432	5.69385	0.93	0.000105	XP_009032553.1	hypothetical protein AURANDRAFT_60887 [Aureococcus anophagefferens]	K08869	aarF domain-containing kinase
376	Cluster-36722.13941-orf1	20	6	6	30.8	237	24.5162	9.99365	1.26	5.58e-05	KOO53171.1	chalcone isomerase [Chrysochromulina tobinii]	-	-
377	CL11799.Contig8	14	2	2	13.08	214	22.3901	4.99561	0.95	0.0404	XP_009035205.1	hypothetical protein AURANDRAFT_62669 [Aureococcus anophagefferens]	K06563	C-type lectin domain family 4 member M
378	Cluster-36722.19233-orf1	31	6	6	43.14	153	16.7953	6.75635	0.79	0.000518	KOO29316.1	light harvesting complex protein [Chrysochromulina tobinii]	-	-
379	Unigene14517	25	10	10	28.67	429	46.3472	9.51025	1.05	0.0751	KOO26501.1	monogalactosyldiacylglycerol synthase [Chrysochromulina sp. CCMP291]	K03715	1,2-diacylglycerol 3-beta-galactosyltransferase [EC:2.4.1.46]
380	CL5620.Contig3	19	10	10	23.33	570	61.2869	7.44482	1.16	0.00283	KOO23664.1	hypothetical protein Ctob_008557 [Chrysochromulina sp. CCMP291]	-	-
381	Unigene9169	29	6	6	46.05	152	16.0443	9.74463	0.96	0.0675	KOO27285.1	40s ribosomal protein s14 [Chrysochromulina sp. CCMP291]	K02955	small subunit ribosomal protein S14e
382	Unigene26697	23	7	7	27.22	338	35.3645	8.47021	1.04	0.193	KOO26349.1	hypothetical protein Ctob_002249 [Chrysochromulina sp. CCMP291]	-	-
383	CL545.Contig4	30	12	12	31.63	471	50.911	4.89404	1.15	0.00361	XP_009034131.1	hypothetical protein AURANDRAFT_3396, partial [Aureococcus anophagefferens]	K00933	creatine kinase [EC:2.7.3.2]
384	Unigene29179	27	6	6	16.91	337	38.4414	8.77783	0.93	0.0888	YP_008145406.1	Ycf39 (chloroplast) [Phaeocystis globosa]	-	-
385	CL5418.Contig1	30	5	5	24.13	286	31.3027	5.56689	1.07	0.01	XP_005764769.1	inorganic pyrophosphatase [Emiliania huxleyi CCMP1516]	K01507	inorganic pyrophosphatase [EC:3.6.1.1]
386	CL11736.Contig1	36	9	9	32.66	248	27.7686	10.228	1.01	0.468	XP_005764139.1	hypothetical protein EMIHUDRAFT_446072 [Emiliania huxleyi CCMP1516]	K02866	large subunit ribosomal protein L10e
387	CL12571.Contig1	30	9	9	49.1	167	18.8062	10.5503	0.85	0.00581	XP_005757680.1	hypothetical protein EMIHUDRAFT_448590 [Emiliania huxleyi CCMP1516]	K02949	small subunit ribosomal protein S11e
388	Unigene1418	17	6	6	13.99	572	62.6254	5.40186	0.69	3.41e-05	KOO28349.1	zeta-carotene desaturase [Chrysochromulina sp. CCMP291]	K00514	zeta-carotene desaturase [EC:1.3.5.6]
389	CL6294.Contig1	18	6	6	14.1	624	67.7025	8.32373	0.98	0.514	XP_005760743.1	hypothetical protein EMIHUDRAFT_422478 [Emiliania huxleyi CCMP1516]	K13126	polyadenylate-binding protein
390	Unigene29282	23	9	9	15.28	602	65.5598	6.12549	1.02	0.556	KOO24976.1	asparaginyl-tRNA synthetase [Chrysochromulina sp. CCMP291]	K01893	asparaginyl-tRNA synthetase [EC:6.1.1.22]
391	Unigene11043	23	13	13	18.66	943	102.845	5.38916	0.93	0.0337	KOO21959.1	aminopeptidase n [Chrysochromulina sp. CCMP291]	K01256	aminopeptidase N [EC:3.4.11.2]
392	Cluster-9114.0-orf1	24	3	3	39.02	82	9.17566	8.47021	0.92	0.00739	YP_005088653.1	photosystem I subunit II [Phaeocystis antarctica]	K02692	photosystem I subunit II
393	CL4556.Contig1	25	5	5	31.82	132	14.7641	10.521	0.9	0.0202	KOO30506.1	hypothetical protein Ctob_013692 [Chrysochromulina sp. CCMP291]	K02920	large subunit ribosomal protein L36e
394	Unigene19824	32	10	10	20.43	460	48.7261	8.14795	1.35	3.59e-05	XP_005780946.1	putative acetyl-CoA acetyltransferase [Emiliania huxleyi CCMP1516]	K07509	acetyl-CoA acyltransferase [EC:2.3.1.16]
395	Cluster-42329.0-orf1	28	12	12	22.28	579	61.7216	6.18896	0.97	0.0422	XP_009035901.1	hypothetical protein AURANDRAFT_71291, partial [Aureococcus anophagefferens]	-	-
396	Unigene14138	23	7	6	36.05	172	19.0085	5.10986	1.1	0.00695	Q50KB1.2	RecName: Full=Protein disulfide-isomerase-like protein EhSep2; Flags: Precursor	K13984	thioredoxin domain-containing protein 5
397	Cluster-36722.5755-orf1	25	8	8	23.27	447	46.9591	5.46533	1.08	0.0256	XP_009033263.1	hypothetical protein AURANDRAFT_19645 [Aureococcus anophagefferens]	K01714	4-hydroxy-tetrahydrodipicolinate synthase [EC:4.3.3.7]
398	Cluster-36722.7860-orf2	13	1	1	9.32	161	17.0899	9.26123	0.8	0.00363	XP_005773884.1	hypothetical protein EMIHUDRAFT_255262 [Emiliania huxleyi CCMP1516]	-	-
399	CL9034.Contig1	22	4	4	23.49	166	17.5	9.34912	1	0.995	KOO29142.1	chloroplast photosystem ii 12 kda extrinsic protein [Chrysochromulina sp. CCMP291]	-	-
400	Unigene26578	17	4	4	33.33	153	16.2773	5.0083	1.01	0.788	XP_005759419.1	hypothetical protein EMIHUDRAFT_438638 [Emiliania huxleyi CCMP1516]	-	-
401	Unigene20818	23	9	9	29.26	475	49.8952	5.69385	0.99	0.789	KOO21553.1	mitochondrial processing peptidase [Chrysochromulina sp. CCMP291]	K01412	mitochondrial-processing peptidase subunit alpha [EC:3.4.24.64]
402	CL3306.Contig1	24	8	8	23.08	390	43.2122	6.69775	1.37	0.000103	EJK57910.1	hypothetical protein THAOC_22009 [Thalassiosira oceanica]	K16818	phospholipase A1 [EC:3.1.1.32]
403	Cluster-36722.14972-orf1	31	5	5	38.84	224	23.7202	5.79541	1.01	0.886	KOO22702.1	low molecular mass early light-inducible protein hv60 [Chrysochromulina tobinii]	-	-
404	CL5255.Contig2	35	13	13	24.12	796	84.0402	5.74463	0.88	0.000496	XP_009040244.1	hypothetical protein AURANDRAFT_31404, partial [Aureococcus anophagefferens]	K14855	ribosome assembly protein 4
405	Cluster-36722.9375-orf1	18	4	4	12.62	309	33.5669	5.17334	0.95	0.0791	KOO30199.1	vacuolar iron family transporter [Chrysochromulina tobinii]	K22736	vacuolar iron transporter family protein
406	CL2695.Contig1	17	5	3	16.32	288	30.3665	7.53271	0.97	0.122	XP_005760841.1	triose-phosphate isomerase [Emiliania huxleyi CCMP1516]	K01803	triosephosphate isomerase (TIM) [EC:5.3.1.1]
407	Cluster-838.0-orf1	23	5	1	7.49	641	70.4322	5.87158	1.26	0.000638	XP_004365716.2	heat shock protein 70 [Capsaspora owczarzaki ATCC 30864]	K03283	heat shock 70kDa protein 1/2/6/8
408	Cluster-36722.3621-orf1	13	2	1	4.46	560	60.3463	9.17334	1.34	3.61e-05	XP_030526826.1	ATP synthase subunit alpha, mitochondrial-like [Rhodamnia argentea]	K02132	F-type H+-transporting ATPase subunit alpha
409	Cluster-38035.0-orf1	14	8	8	16.21	654	68.857	10.0083	1.09	0.0418	XP_009040398.1	hypothetical protein AURANDRAFT_66849 [Aureococcus anophagefferens]	-	-
410	Cluster-36722.18307-orf1	25	8	8	40.08	262	29.1615	5.22412	1.06	0.0605	XP_005769851.1	hypothetical protein EMIHUDRAFT_436409 [Emiliania huxleyi CCMP1516]	K22614	NLR family CARD domain-containing protein 3
411	CL12596.Contig1	18	3	3	14.11	241	25.8233	8.29443	0.77	0.0129	XP_005788691.1	light harvesting protein [Emiliania huxleyi CCMP1516]	-	-
412	Cluster-36722.13250-orf1	37	15	15	20.73	709	77.4094	5.57959	0.94	0.016	KOO26725.1	glycyl-tRNA synthetase [Chrysochromulina tobinii]	K01880	glycyl-tRNA synthetase [EC:6.1.1.14]
413	Cluster-36722.15052-orf1	16	5	5	59.66	119	12.8816	8.92432	0.73	0.000129	KOO32310.1	serine threonine-protein phosphatase 6 regulatory ankyrin repeat subunit a-like protein [Chrysochromulina tobinii]	-	-
414	Unigene11248	32	15	13	25.74	680	74.3826	5.24951	1.08	0.0352	KOO25356.1	heat shock protein 70 [Chrysochromulina sp. CCMP291]	K03283	heat shock 70kDa protein 1/2/6/8
415	CL7421.Contig2	37	19	19	17.68	1086	118.217	8.1333	0.94	0.109	XP_005786246.1	inorganic pyrophosphatase [Emiliania huxleyi CCMP1516]	K13811	3'-phosphoadenosine 5'-phosphosulfate synthase [EC:2.7.7.4 2.7.1.25]
416	CL7078.Contig1	14	6	6	21.15	454	48.9652	7.86963	0.98	0.527	XP_005783576.1	hypothetical protein EMIHUDRAFT_462855 [Emiliania huxleyi CCMP1516]	-	-
417	Unigene29582	27	10	10	40.56	249	26.47	9.62744	0.75	6.79e-05	XP_005778429.1	hypothetical protein EMIHUDRAFT_443529 [Emiliania huxleyi CCMP1516]	K02864	large subunit ribosomal protein L10
418	Cluster-36722.17328-orf1	19	5	5	16.34	465	48.0297	8.77783	1.3	1.28e-05	KOO30081.1	dihydrolipoamide dehydrogenase [Chrysochromulina tobinii]	K00382	dihydrolipoamide dehydrogenase [EC:1.8.1.4]
419	Cluster-36722.10914-orf1	26	7	7	32.33	232	25.3665	11.0044	0.91	8.04e-05	XP_005767961.1	hypothetical protein EMIHUDRAFT_445566 [Emiliania huxleyi CCMP1516]	K02889	large subunit ribosomal protein L21e
420	Cluster-36722.11838-orf1	20	5	5	40.91	154	16.4426	7.6499	0.52	4.13e-06	KOO22144.1	hypothetical protein Ctob_000693 [Chrysochromulina tobinii]	-	-
421	Cluster-36722.6326-orf1	18	7	7	23.32	313	32.7875	9.96436	0.94	0.028	KOO28272.1	s-adenosylmethionine carrier 1 [Chrysochromulina tobinii]	K15111	solute carrier family 25 (mitochondrial S-adenosylmethionine transporter), member 26
422	Cluster-36722.20110-orf1	21	5	5	24.3	284	31.0274	7.29834	0.93	0.00627	XP_005786261.1	cytochrome c1 [Emiliania huxleyi CCMP1516]	K00413	ubiquinol-cytochrome c reductase cytochrome c1 subunit
423	Unigene23647	16	9	9	28.21	390	43.4645	6.354	1.2	0.00143	KOO27346.1	26s proteasome non-ATPase regulatory subunit 6 [Chrysochromulina sp. CCMP291]	K03037	26S proteasome regulatory subunit N7
424	CL10405.Contig1	13	6	6	18.71	310	32.3536	5.94775	0.91	0.0108	KOO29844.1	hypothetical protein Ctob_008030 [Chrysochromulina sp. CCMP291]	K00939	adenylate kinase [EC:2.7.4.3]
425	CL11610.Contig3	9	6	1	8.7	1150	122.985	4.84326	0.68	0.000363	XP_003625676.2	ATPase, AAA-type, CDC48 protein [Medicago truncatula]	K13525	transitional endoplasmic reticulum ATPase
426	Unigene16478	28	6	4	34.67	150	16.8959	4.24658	1.6	4.91e-05	XP_005779994.1	hypothetical protein EMIHUDRAFT_443126 [Emiliania huxleyi CCMP1516]	K02183	calmodulin
427	Cluster-36722.12629-orf1	15	4	1	31.62	136	14.5948	9.43701	0.99	0.889	KOO35576.1	60s ribosomal protein [Chrysochromulina tobinii]	K02875	large subunit ribosomal protein L14e
428	Unigene8297	26	8	8	30.57	314	34.2247	5.19873	0.87	0.00318	KZV51087.1	low-temperature-induced cysteine protein [Dorcoceras hygrometricum]	-	-
429	CL3411.Contig2	40	10	10	51.05	190	20.1203	7.41553	1.12	0.00284	XP_005757549.1	hypothetical protein EMIHUDRAFT_438994 [Emiliania huxleyi CCMP1516]	-	-
430	CL6312.Contig2	26	11	11	27.05	525	55.7896	6.34131	1.1	0.0231	KOO28286.1	rotamase fkbp 1 [Chrysochromulina sp. CCMP291]	K05864	peptidyl-prolyl isomerase D [EC:5.2.1.8]
431	CL11704.Contig2	13	8	7	9.37	843	90.5596	5.24951	0.78	7.31e-06	KOO33196.1	cell division cycle protein 48-like protein [Chrysochromulina sp. CCMP291]	K13525	transitional endoplasmic reticulum ATPase
432	Unigene14492	16	7	7	25.57	348	37.1564	5.14795	1.05	0.0473	GAX13465.1	hypothetical protein FisN_36Lh019 [Fistulifera solaris]	K17505	protein phosphatase 1K [EC:3.1.3.16]
433	CL3768.Contig4	23	10	10	24.67	450	49.0904	6.87354	0.98	0.187	XP_005761668.1	hypothetical protein EMIHUDRAFT_428171 [Emiliania huxleyi CCMP1516]	K17871	NADH:ubiquinone reductase (non-electrogenic) [EC:1.6.5.9]
434	CL11160.Contig3	35	13	6	23.26	559	59.6804	5.93506	1.07	0.019	XP_002945771.1	pathogenesis-related protein 1-like protein [Volvox carteri f. nagariensis]	-	-
435	Cluster-36722.28662-orf1	18	3	2	36.17	94	10.086	5.16064	0.48	1.32e-05	ABV22361.1	unknown [Noctiluca scintillans]	-	-
436	Unigene5037	24	6	6	27.31	238	24.6825	7.89893	0.92	0.00011	XP_005764518.1	hypothetical protein EMIHUDRAFT_437418 [Emiliania huxleyi CCMP1516]	K01625	2-dehydro-3-deoxyphosphogluconate aldolase / (4S)-4-hydroxy-2-oxoglutarate aldolase [EC:4.1.2.14 4.1.3.42]
437	Unigene29497	24	8	8	33.51	191	19.6775	9.45166	1.05	0.0328	AAS07042.1	minus agglutinin [Chlamydomonas reinhardtii]	-	-
438	CL1448.Contig1	26	6	6	21.23	212	22.9436	9.94971	1	0.957	KOO32106.1	60s ribosomal protein l6 [Chrysochromulina sp. CCMP291]	K02934	large subunit ribosomal protein L6e
439	Cluster-47491.0-orf1	33	4	1	44.95	109	12.1875	7.41553	0.8	0.0105	TKS18126.1	Polyubiquitin 4 [Populus alba]	K08770	ubiquitin C
440	Unigene26648	20	3	3	22.22	198	20.8834	5.92236	0.7	0.00012	XP_005766108.1	light harvesting protein [Emiliania huxleyi CCMP1516]	-	-
441	Unigene7549	28	8	8	31.23	269	29.6763	8.39697	1.18	5.33e-05	KOO26435.1	hypothetical protein Ctob_004645 [Chrysochromulina sp. CCMP291]	K22614	NLR family CARD domain-containing protein 3
442	Unigene31939	14	7	7	9.69	753	80.193	5.43994	1.12	0.00202	KOO29747.1	urea-proton symporter dur3-like protein [Chrysochromulina sp. CCMP291]	K20989	urea-proton symporter
443	Cluster-36722.17029-orf1	28	14	6	10.12	1562	170.552	5.10986	0.8	0.00701	KOO21315.1	carbamoyl-phosphate synthase [Chrysochromulina tobinii]	K11540	carbamoyl-phosphate synthase / aspartate carbamoyltransferase / dihydroorotase [EC:6.3.5.5 2.1.3.2 3.5.2.3]
444	Unigene35059	33	9	1	29.15	295	30.3564	5.09717	0.89	0.00984	XP_016567331.1	PREDICTED: basic proline-rich protein-like [Capsicum annuum]	-	-
445	Unigene29723	33	14	14	16.17	965	106.055	5.23682	1.02	0.0683	XP_009035901.1	hypothetical protein AURANDRAFT_71291, partial [Aureococcus anophagefferens]	-	-
446	CL8884.Contig2	18	10	10	24.87	595	64.0318	6.13818	1.06	0.0209	XP_005784170.1	Phytoene desaturase [Emiliania huxleyi CCMP1516]	-	-
447	CL9354.Contig2	21	7	7	13.84	614	65.9341	7.00537	0.85	0.00066	KOO27091.1	zeaxanthin epoxidase [Chrysochromulina sp. CCMP291]	K09838	zeaxanthin epoxidase [EC:1.14.15.21]
448	CL4999.Contig1	35	14	14	11.65	1348	145.15	7.66455	1.1	0.00055	XP_002508899.1	ATP-binding cassette superfamily [Micromonas commoda]	K08711	ATP-binding cassette, subfamily G (WHITE), member 2, PDR
449	Cluster-36722.26294-orf1	16	3	3	22.56	133	13.9785	9.74463	0.92	0.026	KOO21111.1	hypothetical protein Ctob_001973 [Chrysochromulina tobinii]	-	-
450	Unigene20785	23	10	10	20.15	655	71.1906	5.17334	0.95	0.22	KOO26948.1	gtp-binding protein-like protein [Chrysochromulina sp. CCMP291]	K06207	GTP-binding protein
451	Cluster-46913.0-orf1	24	8	8	48.02	202	21.032	9.17334	1.25	0.000153	KOO21801.1	hypothetical protein Ctob_004241 [Chrysochromulina tobinii]	-	-
452	CL108.Contig3	18	10	1	6.9	1550	169.375	5.52881	0.94	0.216	CAD22154.1	pherophorin-dz1 protein [Volvox carteri f. nagariensis]	K11540	carbamoyl-phosphate synthase / aspartate carbamoyltransferase / dihydroorotase [EC:6.3.5.5 2.1.3.2 3.5.2.3]
453	Unigene6605	25	5	5	22.93	205	20.6771	10.3745	0.67	0.000991	OSX70851.1	hypothetical protein BU14_0651s0007 [Porphyra umbilicalis]	-	-
454	Cluster-36722.16265-orf1	21	6	6	24.15	265	28.9216	5.22412	1.03	0.0479	KOO29018.1	hypothetical protein Ctob_013791 [Chrysochromulina tobinii]	-	-
455	Unigene10286	10	3	3	21.4	229	25.0639	9.74463	1.48	0.000334	KOO27502.1	ATP-dependent clp protease proteolytic subunit [Chrysochromulina sp. CCMP291]	K01358	ATP-dependent Clp protease, protease subunit [EC:3.4.21.92]
456	Cluster-36722.15657-orf1	24	10	10	28.4	426	44.9762	4.57666	1.15	0.000779	KOO32048.1	hypothetical protein Ctob_008487 [Chrysochromulina tobinii]	-	-
457	CL8016.Contig1	25	10	10	48.58	212	23.6531	8.11865	1.35	4.33e-07	KOO31217.1	ras-related protein rab-7a [Chrysochromulina sp. CCMP291]	K07897	Ras-related protein Rab-7A
458	Cluster-36722.14918-orf1	19	3	3	11.67	300	30.6772	8.89502	0.89	0.226	KOO21572.1	nitrite transporter nar1 [Chrysochromulina tobinii]	K21993	formate transporter
459	Unigene6062	181	4	1	25.38	197	21.2069	6.56592	1.23	0.126	XP_005758810.1	light harvesting protein [Emiliania huxleyi CCMP1516]	-	-
460	CL3068.Contig2	21	8	8	17.79	489	53.4429	5.84619	0.96	0.123	CAD22154.1	pherophorin-dz1 protein [Volvox carteri f. nagariensis]	K00012	UDPglucose 6-dehydrogenase [EC:1.1.1.22]
461	Unigene17513	20	4	4	29.73	148	15.7322	9.56885	0.73	0.000686	-	-	-	-
462	CL4551.Contig1	24	3	3	23.81	147	16.0887	9.33447	0.99	0.715	XP_005762064.1	hypothetical protein EMIHUDRAFT_414756 [Emiliania huxleyi CCMP1516]	K02969	small subunit ribosomal protein S20e
463	Unigene17255	34	8	6	36.94	222	25.0479	7.82568	1.39	0.000456	KOO27084.1	ras-related protein ric1 [Chrysochromulina sp. CCMP291]	K07874	Ras-related protein Rab-1A
464	Unigene26285	40	17	17	19.09	1121	123.596	6.18896	1.27	0.000258	KOO32322.1	phosphoenolpyruvate synthase [Chrysochromulina sp. CCMP291]	-	-
465	Unigene472	20	5	5	30.06	173	19.0633	10.5063	0.65	0.00271	OSX76667.1	hypothetical protein BU14_0180s0014, partial [Porphyra umbilicalis]	K02879	large subunit ribosomal protein L17
466	CL7967.Contig1	19	8	8	16.64	577	65.0698	9.1001	1.24	0.000325	OLQ09981.1	Trophinin [Symbiodinium microadriaticum]	-	-
467	Cluster-36722.17431-orf2	16	2	2	17.02	141	14.6786	7.73779	0.97	0.454	XP_027769594.1	vegetative cell wall protein gp1-like, partial [Solanum pennellii]	-	-
468	Cluster-36722.5950-orf1	18	11	9	16.83	719	76.475	6.62451	0.99	0.724	XP_005777405.1	hypothetical protein EMIHUDRAFT_238059 [Emiliania huxleyi CCMP1516]	K00109	2-hydroxyglutarate dehydrogenase [EC:1.1.99.2]
469	Cluster-36722.5592-orf1	29	4	4	24.66	146	14.8331	8.83643	0.73	0.000194	XP_005785944.1	hypothetical protein EMIHUDRAFT_363966 [Emiliania huxleyi CCMP1516]	-	-
470	Cluster-36722.7592-orf1	14	3	3	13.65	293	31.7396	8.22119	0.76	0.00037	KOO33582.1	heat shock protein domain protein [Chrysochromulina tobinii]	-	-
471	Cluster-36722.16687-orf2	12	3	3	31.93	119	12.7355	8.48486	1.26	0.000343	PNW72521.1	hypothetical protein CHLRE_16g687742v5 [Chlamydomonas reinhardtii]	-	-
472	Unigene8427	22	8	8	26.32	361	39.3728	5.79541	0.84	0.000206	OTF86159.1	putative sodium/solute symporter [Helianthus annuus]	-	-
473	Cluster-36722.27904-orf1	23	10	10	25.05	467	50.4092	7.28369	1.07	0.0192	XP_004345083.1	hypothetical protein CAOG_06334 [Capsaspora owczarzaki ATCC 30864]	-	-
474	Cluster-36722.27456-orf1	18	11	11	21.71	645	69.2125	8.646	0.89	0.0332	KOO25289.1	glucose-methanol-choline oxidoreductase [Chrysochromulina tobinii]	K00108	choline dehydrogenase [EC:1.1.99.1]
475	CL4267.Contig2	18	9	9	24.87	398	43.535	5.96045	0.91	0.00277	KOO35246.1	ala dehydratase [Chrysochromulina sp. CCMP291]	K01698	porphobilinogen synthase [EC:4.2.1.24]
476	Unigene1475	14	11	11	47.41	405	44.7668	9.56885	0.82	0.000203	XP_009035901.1	hypothetical protein AURANDRAFT_71291, partial [Aureococcus anophagefferens]	-	-
477	CL2193.Contig2	27	8	3	20.37	481	51.5392	6.80029	0.97	0.55	OLQ08890.1	Elongation factor 1-gamma [Symbiodinium microadriaticum]	-	-
478	Cluster-36722.17268-orf1	26	8	8	26.54	324	35.5446	9.37842	0.96	0.0503	XP_005767397.1	chloroplast beta-keto acyl reductase [Emiliania huxleyi CCMP1516]	K10251	17beta-estradiol 17-dehydrogenase / very-long-chain 3-oxoacyl-CoA reductase [EC:1.1.1.62 1.1.1.330]
479	Unigene32805	14	3	3	10.68	412	40.0354	4.61475	0.94	0.00421	OSX80722.1	hypothetical protein BU14_0033s0066, partial [Porphyra umbilicalis]	-	-
480	Cluster-36722.14885-orf1	16	8	8	16.11	602	64.2563	5.45264	0.89	0.00307	XP_005765914.1	hypothetical protein EMIHUDRAFT_212564 [Emiliania huxleyi CCMP1516]	-	-
481	Cluster-36722.17493-orf1	49	5	5	31.82	132	14.6283	4.95752	0.92	0.192	KOO31514.1	light-harvesting protein [Chrysochromulina tobinii]	-	-
482	Unigene17538	40	17	17	26.39	720	78.8592	6.7417	1.02	0.0915	XP_005789802.1	ferredoxin-sulfite reductase [Emiliania huxleyi CCMP1516]	K00392	sulfite reductase (ferredoxin) [EC:1.8.7.1]
483	Unigene6023	32	13	13	34.9	490	54.1259	5.70654	0.96	0.0553	XP_005771321.1	inorganic pyrophosphatase [Emiliania huxleyi CCMP1516]	K01507	inorganic pyrophosphatase [EC:3.6.1.1]
484	Cluster-36722.9072-orf1	9	4	4	13.2	303	33.3833	9.94971	1.01	0.335	KOO27431.1	hypothetical protein Ctob_009592 [Chrysochromulina tobinii]	-	-
485	CL2873.Contig1	24	12	12	26.73	505	54.3096	8.04541	0.98	0.267	OSX79974.1	LOW QUALITY PROTEIN: hypothetical protein BU14_0066s0027 [Porphyra umbilicalis]	K01736	chorismate synthase [EC:4.2.3.5]
486	Unigene13209	9	3	3	7.2	542	56.6025	9.5249	1.08	0.177	KOO28920.1	sulfate transporter [Chrysochromulina sp. CCMP291]	-	-
487	Unigene14586	21	11	11	21.21	561	59.4366	5.99854	1.11	0.00353	XP_005850140.1	hypothetical protein CHLNCDRAFT_34430 [Chlorella variabilis]	K09500	T-complex protein 1 subunit theta
488	Unigene23793	17	6	6	14.83	526	55.4619	6.7124	0.89	0.00761	KOO21453.1	protein n-methyltransferase [Chrysochromulina sp. CCMP291]	K19199	protein-histidine N-methyltransferase [EC:2.1.1.85]
489	Cluster-36722.6341-orf1	13	4	4	21.38	145	16.4035	6.52197	0.94	0.0324	XP_005769005.1	hypothetical protein EMIHUDRAFT_244952 [Emiliania huxleyi CCMP1516]	K17279	receptor expression-enhancing protein 5/6
490	Unigene5938	16	5	5	16.87	332	33.7701	10.2134	0.89	0.0174	XP_005855424.1	hypothetical protein NGA_0121000 [Nannochloropsis gaditana CCMP526]	-	-
491	Cluster-39227.0-orf1	7	1	1	5.56	216	24.0155	8.70459	0.65	0.00288	YP_005088679.1	cytochrome b6 [Phaeocystis antarctica]	K02635	cytochrome b6
492	Cluster-44120.0-orf1	24	5	5	18.51	308	33.6559	7.66455	1.1	0.00685	XP_005791445.1	hypothetical protein EMIHUDRAFT_439938 [Emiliania huxleyi CCMP1516]	-	-
493	Cluster-36722.9230-orf1	24	7	7	19.66	468	51.8738	5.31299	0.89	0.00274	XP_005762229.1	mitochondrial processing peptidase [Emiliania huxleyi CCMP1516]	K17732	mitochondrial-processing peptidase subunit beta [EC:3.4.24.64]
494	CL2136.Contig2	24	6	1	28.1	210	22.0552	8.85107	1.08	0.224	XP_005770377.1	peptidyl-prolyl isomerase [Emiliania huxleyi CCMP1516]	K01802	peptidylprolyl isomerase [EC:5.2.1.8]
495	CL1435.Contig10	15	3	1	21.89	169	18.1585	7.51807	0.77	0.0145	KOO33929.1	cell division protein 2, partial [Chrysochromulina sp. CCMP291]	K03798	cell division protease FtsH [EC:3.4.24.-]
496	Unigene29665	20	9	8	21.03	428	46.3416	8.90967	1.06	0.0475	KOO32397.1	aspartate aminotransferase [Chrysochromulina sp. CCMP291]	K14455	aspartate aminotransferase, mitochondrial [EC:2.6.1.1]
497	Unigene17658	15	5	5	16.46	328	35.6397	9.27588	0.7	0.000172	KOO22165.1	mitochondrial 2-oxoglutarate malate carrier [Chrysochromulina sp. CCMP291]	K15104	solute carrier family 25 (mitochondrial oxoglutarate transporter), member 11
498	Cluster-36722.5052-orf1	8	2	2	6.73	446	45.9364	9.67139	1.11	0.00736	EJK66482.1	hypothetical protein THAOC_12602 [Thalassiosira oceanica]	-	-
499	Unigene26653	10	3	3	15.56	225	23.782	8.41162	0.84	0.000795	KOO29077.1	hypothetical protein Ctob_009087 [Chrysochromulina sp. CCMP291]	-	-
500	CL2783.Contig2	19	8	8	24.86	366	38.6425	5.93506	0.57	0.000296	XP_005834399.1	putative THI4, thiamine [Guillardia theta CCMP2712]	K03146	cysteine-dependent adenosine diphosphate thiazole synthase [EC:2.4.2.60]
501	CL2003.Contig1	21	4	4	30.77	156	17.6612	10.4478	0.96	0.102	XP_005776946.1	hypothetical protein EMIHUDRAFT_100956 [Emiliania huxleyi CCMP1516]	K11353	NADH dehydrogenase (ubiquinone) 1 alpha subcomplex subunit 13
502	CL9391.Contig12	17	9	1	11.64	1314	134.816	5.09717	1.07	0.113	XP_015067867.1	PREDICTED: basic proline-rich protein-like isoform X2 [Solanum pennellii]	K14780	ATP-dependent RNA helicase DHX37/DHR1 [EC:3.6.4.13]
503	Unigene11659	19	3	1	8.29	422	44.5175	9.48096	1.05	0.0618	KOO28772.1	drug metabolite transporter superfamily [Chrysochromulina sp. CCMP291]	K15275	solute carrier family 35 (UDP-galactose transporter), member B1
504	Unigene16907	25	9	8	30.84	347	37.0342	8.57275	0.8	0.00198	XP_005764911.1	hypothetical protein EMIHUDRAFT_445986 [Emiliania huxleyi CCMP1516]	K13606	chlorophyll(ide) b reductase [EC:1.1.1.294]
505	Cluster-36722.19901-orf1	20	13	13	6.05	2331	271.24	8.60205	0.96	0.279	KOO32473.1	pre-mRNA-processing-splicing factor 8 [Chrysochromulina tobinii]	K12856	pre-mRNA-processing factor 8
506	CL11071.Contig1	31	10	8	19.72	563	61.208	6.97607	1.32	0.000423	KOO24802.1	glucose-6-phosphate isomerase [Chrysochromulina sp. CCMP291]	K01810	glucose-6-phosphate isomerase [EC:5.3.1.9]
507	CL11973.Contig2	32	11	8	37.81	283	31.0061	9.37842	1.11	0.00155	XP_005785543.1	ras-related protein [Emiliania huxleyi CCMP1516]	K07904	Ras-related protein Rab-11A
508	Unigene32580	15	8	8	36.59	246	26.922	8.07471	1.17	0.00257	KOO23675.1	u2 small nuclear ribonucleoprotein a [Chrysochromulina sp. CCMP291]	K11092	U2 small nuclear ribonucleoprotein A'
509	CL8772.Contig1	23	9	9	23.35	424	45.7813	5.04639	0.96	0.0968	XP_005714435.1	unnamed protein product [Chondrus crispus]	-	-
510	Cluster-36722.15686-orf1	14	3	3	17.89	190	19.7142	9.36377	1.06	0.0245	XP_005794202.1	hypothetical protein EMIHUDRAFT_431800 [Emiliania huxleyi CCMP1516]	-	-
511	Unigene29912	24	5	5	28.49	179	18.2683	8.95361	1.06	0.0325	-	-	-	-
512	Unigene32747	15	3	3	18.48	184	20.0355	7.94287	0.73	0.000382	YP_008145507.1	photosystem I subunit III (chloroplast) [Phaeocystis globosa]	K02694	photosystem I subunit III
513	Unigene1239	20	8	8	56.65	203	21.6122	9.70068	0.99	0.0782	KOO34826.1	hypothetical protein Ctob_009838 [Chrysochromulina sp. CCMP291]	-	-
514	Unigene753	18	6	6	19.28	389	40.8995	8.74854	1.13	0.00905	XP_005792690.1	hypothetical protein EMIHUDRAFT_460360, partial [Emiliania huxleyi CCMP1516]	K03797	carboxyl-terminal processing protease [EC:3.4.21.102]
515	Cluster-36722.10904-orf1	17	7	7	22.49	289	30.7127	9.68604	1.09	0.00769	XP_005757210.1	hypothetical protein EMIHUDRAFT_414292 [Emiliania huxleyi CCMP1516]	K06698	proteasome activator subunit 3 (PA28 gamma)
516	Unigene16978	34	12	12	39.88	331	35.7795	9.94971	0.99	0.833	KOO26726.1	mitochondrial carrier domain-containing protein [Chrysochromulina sp. CCMP291]	-	-
517	Unigene23712	23	2	2	28.47	137	14.7454	10.6528	1.5	4.42e-05	XP_005766436.1	hypothetical protein EMIHUDRAFT_445748 [Emiliania huxleyi CCMP1516]	K11251	histone H2A
518	Unigene29546	21	10	10	35.69	283	30.7032	8.22119	1.04	0.106	XP_005778345.1	hypothetical protein EMIHUDRAFT_443537 [Emiliania huxleyi CCMP1516]	K02737	20S proteasome subunit beta 5 [EC:3.4.25.1]
519	Cluster-36722.19982-orf2	29	6	2	34.55	220	24.3124	7.10791	0.8	0.00653	XP_005779312.1	light harvesting protein [Emiliania huxleyi CCMP1516]	-	-
520	Unigene160	26	12	11	22.26	566	62.1326	5.69385	1.32	1.03e-05	KOO35908.1	alpha actinin, partial [Chrysochromulina sp. CCMP291]	K05699	actinin alpha 1/4
521	Unigene13978	17	6	6	34.76	233	24.4107	5.19873	0.96	0.0867	XP_005757932.1	FKBP-type peptidyl-prolyl cis-trans isomerase [Emiliania huxleyi CCMP1516]	K09569	FK506-binding protein 2 [EC:5.2.1.8]
522	Cluster-36722.14888-orf1	25	8	8	21.31	502	52.7485	6.25244	0.79	0.000296	KOO23030.1	glutamate-1-semialdehyde -aminomutase [Chrysochromulina tobinii]	K01845	glutamate-1-semialdehyde 2,1-aminomutase [EC:5.4.3.8]
523	CL12329.Contig2	25	10	1	36.86	312	34.8592	7.59131	1.11	0.00874	OEU23351.1	hypothetical protein FRACYDRAFT_233523 [Fragilariopsis cylindrus CCMP1102]	-	-
524	Unigene8183	20	10	10	18.2	687	72.5935	8.19189	1.11	0.00396	GAQ82928.1	10-formyltetrahydrofolate synthetase [Klebsormidium nitens]	K00288	methylenetetrahydrofolate dehydrogenase (NADP+) / methenyltetrahydrofolate cyclohydrolase / formyltetrahydrofolate synthetase [EC:1.5.1.5 3.5.4.9 6.3.4.3]
525	Unigene2648	7	1	1	11.19	143	14.8236	5.05908	0.95	0.363	XP_005828553.1	hypothetical protein GUITHDRAFT_95930 [Guillardia theta CCMP2712]	-	-
526	Unigene22688	21	9	9	23.79	618	65.9992	5.68115	1.03	0.226	KOO25253.1	protoporphyrinogen oxidase [Chrysochromulina sp. CCMP291]	K00231	protoporphyrinogen/coproporphyrinogen III oxidase [EC:1.3.3.4 1.3.3.15]
527	Cluster-36722.3608-orf1	4	1	1	11.41	149	15.2464	6.18896	1.08	0.0323	XP_005783510.1	hypothetical protein EMIHUDRAFT_434382 [Emiliania huxleyi CCMP1516]	K09276	Y-box-binding protein 1
528	Unigene33752	14	3	3	18.71	155	16.4339	9.77393	1.29	0.000552	-	-	-	-
529	Unigene20667	18	7	7	14.34	502	55.0039	6.85889	1.36	0.000104	OLQ04537.1	Nicotinamide phosphoribosyltransferase [Symbiodinium microadriaticum]	K03462	nicotinamide phosphoribosyltransferase [EC:2.4.2.12]
530	CL8728.Contig1	12	3	3	10.91	339	35.3328	4.77979	0.83	0.000964	XP_005776600.1	hypothetical protein EMIHUDRAFT_238909 [Emiliania huxleyi CCMP1516]	-	-
531	CL255.Contig1	12	4	4	8.18	599	64.8107	5.35107	0.86	0.000637	XP_005764840.1	hypothetical protein EMIHUDRAFT_213655 [Emiliania huxleyi CCMP1516]	-	-
532	Cluster-36722.20761-orf1	30	11	11	27.2	478	52.2016	6.94678	0.77	0.000109	XP_005756843.1	Sulfolipid biosynthesis protein [Emiliania huxleyi CCMP1516]	K06118	UDP-sulfoquinovose synthase [EC:3.13.1.1]
533	Cluster-36722.14666-orf1	29	10	9	23.13	415	47.0381	5.31299	1.22	0.000238	KOO28233.1	dead-domain-containing protein [Chrysochromulina tobinii]	K03257	translation initiation factor 4A
534	Cluster-36722.18260-orf1	15	7	7	22.75	378	37.2735	5.98584	1.03	0.23	CAN81359.1	hypothetical protein VITISV_040408 [Vitis vinifera]	K03704	cold shock protein
535	CL2136.Contig8	24	5	3	24.1	249	27.2436	7.41553	1.01	0.218	XP_005794352.1	peptidyl-prolyl isomerase [Emiliania huxleyi CCMP1516]	K01802	peptidylprolyl isomerase [EC:5.2.1.8]
536	Unigene26141	13	7	7	19.85	413	43.0101	9.08545	1.44	5.17e-06	XP_005769021.1	hypothetical protein EMIHUDRAFT_445374 [Emiliania huxleyi CCMP1516]	-	-
537	CL4189.Contig2	10	3	3	17.84	241	25.5762	7.1958	1.22	0.0043	KOO31204.1	hypothetical protein Ctob_004687 [Chrysochromulina sp. CCMP291]	-	-
538	CL2136.Contig4	25	6	1	25.35	213	22.4073	8.39697	1.3	0.00406	XP_005770377.1	peptidyl-prolyl isomerase [Emiliania huxleyi CCMP1516]	K01802	peptidylprolyl isomerase [EC:5.2.1.8]
539	CL7557.Contig1	19	7	7	24.51	306	35.4485	7.69385	1.26	4.81e-06	-	-	-	-
540	Cluster-36722.19456-orf1	42	3	3	11.11	216	22.9487	7.82568	0.57	4.56e-05	KOO22203.1	cytochrome b6 f complex iron-sulfur chloroplast precursor [Chrysochromulina tobinii]	K02636	cytochrome b6-f complex iron-sulfur subunit [EC:7.1.1.6]
541	CL9653.Contig2	74	3	3	11.33	150	16.9604	11.4731	1.17	0.000253	XP_005775374.1	hypothetical protein EMIHUDRAFT_461181 [Emiliania huxleyi CCMP1516]	-	-
542	Unigene10580	11	5	5	24.29	317	35.1887	11.2241	0.96	0.11	OSX79974.1	LOW QUALITY PROTEIN: hypothetical protein BU14_0066s0027 [Porphyra umbilicalis]	-	-
543	Unigene19830	28	15	15	14.02	1070	118.565	6.07471	0.79	0.000513	KOO25973.1	elongation factor [Chrysochromulina sp. CCMP291]	K03235	elongation factor 3
544	Cluster-36722.19735-orf1	27	14	14	29.28	601	64.5393	6.21436	1.02	0.16	KOO25451.1	bifunctional purine biosynthesis protein [Chrysochromulina tobinii]	K00602	phosphoribosylaminoimidazolecarboxamide formyltransferase / IMP cyclohydrolase [EC:2.1.2.3 3.5.4.10]
545	Cluster-36722.11678-orf1	6	1	1	2.74	401	42.0456	5.64307	1.29	0.00216	XP_005760248.1	hypothetical protein EMIHUDRAFT_125043, partial [Emiliania huxleyi CCMP1516]	-	-
546	Unigene19748	27	11	11	16.1	764	83.3162	8.44092	0.97	0.225	XP_009040201.1	hypothetical protein AURANDRAFT_72359 [Aureococcus anophagefferens]	K00111	glycerol-3-phosphate dehydrogenase [EC:1.1.5.3]
547	CL8006.Contig1	19	9	9	24.89	470	49.6263	5.59229	1.46	0.000163	XP_005765534.1	hypothetical protein EMIHUDRAFT_437163 [Emiliania huxleyi CCMP1516]	K01365	cathepsin L [EC:3.4.22.15]
548	CL2046.Contig1	11	5	5	34.83	201	21.234	5.41455	0.91	0.00239	XP_005793182.1	hypothetical protein EMIHUDRAFT_466479 [Emiliania huxleyi CCMP1516]	-	-
549	Unigene25470	20	6	6	28.67	279	30.9414	9.83252	0.99	0.771	KOO24506.1	hypothetical protein Ctob_002771 [Chrysochromulina sp. CCMP291]	-	-
550	Unigene32047	23	8	8	20.86	417	45.7923	6.81494	0.99	0.544	XP_005787324.1	hypothetical protein EMIHUDRAFT_467532 [Emiliania huxleyi CCMP1516]	K03686	molecular chaperone DnaJ
551	Unigene23523	13	4	4	28.8	191	19.9836	9.08545	1.12	0.0223	KOO29506.1	hypothetical protein Ctob_010374 [Chrysochromulina sp. CCMP291]	-	-
552	Unigene26802	10	5	1	10.46	478	48.5784	10.1987	0.75	0.00321	CBN77220.1	conserved unknown protein [Ectocarpus siliculosus]	K14997	solute carrier family 38 (sodium-coupled neutral amino acid transporter), member 11
553	CL5615.Contig2	20	12	12	20.71	676	72.6272	7.38623	1.01	0.644	KOO27528.1	signal recognition particle 72 kda protein, partial [Chrysochromulina sp. CCMP291]	K03108	signal recognition particle subunit SRP72
554	Cluster-36722.19259-orf1	10	3	3	12.77	235	25.171	6.56592	0.52	0.000175	DAA05949.1	TPA_inf: chloroplast light-harvesting complex protein precursor Lhcz1; nuclear [Isochrysis galbana]	K08911	light-harvesting complex I chlorophyll a/b binding protein 5
555	CL6982.Contig1	6	3	3	15.16	244	24.7576	9.5249	0.57	6.25e-05	XP_005821254.1	hypothetical protein GUITHDRAFT_119564 [Guillardia theta CCMP2712]	-	-
556	Unigene1317	6	1	1	8.56	222	23.7785	9.26123	1	0.972	XP_005765199.1	hypothetical protein EMIHUDRAFT_257034 [Emiliania huxleyi CCMP1516]	-	-
557	Unigene14393	25	12	12	17.96	785	86.7465	4.84326	0.95	0.0185	XP_005771911.1	heat shock protein 90 [Emiliania huxleyi CCMP1516]	K04079	molecular chaperone HtpG
558	CL1931.Contig2	24	12	12	34.52	394	42.3755	5.2876	1	0.921	KOO21089.1	glycerol-3-phosphate dehydrogenase [Chrysochromulina sp. CCMP291]	K00006	glycerol-3-phosphate dehydrogenase (NAD+) [EC:1.1.1.8]
559	Unigene20352	24	13	12	22.42	687	75.5043	5.45264	0.89	0.00394	KOO22505.1	heat shock protein hsp90 [Chrysochromulina sp. CCMP291]	-	-
560	Unigene23471	20	8	8	28.07	367	39.6027	5.70654	1.05	0.0578	XP_009037921.1	hypothetical protein AURANDRAFT_28049 [Aureococcus anophagefferens]	K00384	thioredoxin reductase (NADPH) [EC:1.8.1.9]
561	CL11279.Contig2	7	2	2	22.49	169	17.8562	7.13721	0.78	0.000985	XP_005763379.1	hypothetical protein EMIHUDRAFT_452580 [Emiliania huxleyi CCMP1516]	-	-
562	Unigene1168	14	5	5	22.77	202	22.4137	8.57275	0.8	0.00155	KOO32352.1	signal peptidase complex catalytic subunit sec11c [Chrysochromulina sp. CCMP291]	K13280	signal peptidase I [EC:3.4.21.89]
563	CL4051.Contig4	16	12	12	17.21	732	75.4382	5.90967	0.8	0.000303	XP_022006793.1	fibroin heavy chain-like [Helianthus annuus]	-	-
564	Unigene26624	22	7	2	22.38	353	37.664	9.31982	0.71	0.0056	KOO31410.1	triose phosphate phosphate translocator, partial [Chrysochromulina sp. CCMP291]	K15283	solute carrier family 35, member E1
565	CL3783.Contig1	17	10	10	11.56	1047	116.649	7.18115	1.11	0.0101	KOO21707.1	protein kinase domain containing protein [Chrysochromulina sp. CCMP291]	K00910	beta-adrenergic-receptor kinase [EC:2.7.11.15]
566	Cluster-36722.17015-orf1	32	3	1	12.13	305	32.4446	6.80029	0.62	0.00608	XP_005763170.1	light harvesting protein [Emiliania huxleyi CCMP1516]	-	-
567	CL8206.Contig3	17	9	9	15.54	753	79.4781	5.021	1.01	0.0317	KOO21191.1	s9a b c catalytic domain protein [Chrysochromulina sp. CCMP291]	-	-
568	Unigene26259	20	7	7	18.1	420	43.866	5.5415	1.28	0.000406	KOO28763.1	succinyl- ligase [Chrysochromulina sp. CCMP291]	K01900	succinyl-CoA synthetase beta subunit [EC:6.2.1.4 6.2.1.5]
569	Unigene1500	15	2	2	8.66	277	29.6646	9.0708	1	0.913	KOO31222.1	hypothetical protein Ctob_006538 [Chrysochromulina sp. CCMP291]	-	-
570	Cluster-36722.10754-orf1	16	7	7	12.71	606	64.7845	4.97021	0.73	0.000225	KOO26310.1	cpn60 protein [Chrysochromulina tobinii]	K04077	chaperonin GroEL
571	CL7766.Contig1	12	6	6	16.26	455	46.708	5.32568	0.95	0.0146	OSX72669.1	hypothetical protein BU14_0415s0013 [Porphyra umbilicalis]	-	-
572	Cluster-36722.22318-orf1	7	3	3	36.69	139	13.6432	7.09326	1.21	0.00411	-	-	-	-
573	Unigene32971	23	11	11	24.81	532	57.3283	5.80811	0.97	0.0443	KOO31342.1	t-complex protein 1 subunit beta [Chrysochromulina sp. CCMP291]	K09494	T-complex protein 1 subunit beta
574	Unigene17239	39	8	1	40.65	246	27.0755	4.76709	1.19	0.0498	KOO23420.1	14-3-3 protein [Chrysochromulina sp. CCMP291]	K06630	14-3-3 protein epsilon
575	Cluster-36722.17276-orf1	19	7	7	13.9	482	51.2072	6.26514	1.02	0.282	XP_005758222.1	hypothetical protein EMIHUDRAFT_438904 [Emiliania huxleyi CCMP1516]	K01586	diaminopimelate decarboxylase [EC:4.1.1.20]
576	Unigene1324	17	5	5	17.57	222	24.4641	9.5542	0.85	0.000512	KOO20856.1	hypothetical protein Ctob_000122 [Chrysochromulina sp. CCMP291]	-	-
577	Unigene29523	17	6	6	16.78	423	45.1677	9.77393	1.15	0.0286	XP_005767200.1	mitochondrial solute carrier protein, partial [Emiliania huxleyi CCMP1516]	K14684	solute carrier family 25 (mitochondrial phosphate transporter), member 23/24/25/41
578	CL9391.Contig4	18	11	3	36.43	387	37.9865	5.0083	0.96	0.625	CAD22154.1	pherophorin-dz1 protein [Volvox carteri f. nagariensis]	-	-
579	Unigene29436	16	3	3	10.31	446	45.9191	7.10791	0.76	0.00109	OSX79978.1	hypothetical protein BU14_0066s0031 [Porphyra umbilicalis]	K03217	YidC/Oxa1 family membrane protein insertase
580	Cluster-36722.18979-orf1	13	3	2	14.79	284	30.1432	5.19873	1.07	0.0864	OSX79978.1	hypothetical protein BU14_0066s0031 [Porphyra umbilicalis]	-	-
581	Unigene5058	19	12	12	16.88	930	98.1268	6.17627	0.89	0.00367	OSX69786.1	hypothetical protein BU14_1158s0001, partial [Porphyra umbilicalis]	K00962	polyribonucleotide nucleotidyltransferase [EC:2.7.7.8]
582	Cluster-36722.22723-orf1	38	6	1	19.87	302	33.221	8.82178	1.03	0.27	KOO23420.1	14-3-3 protein [Chrysochromulina tobinii]	K06630	14-3-3 protein epsilon
583	Unigene32249	17	6	6	19.94	351	36.4049	7.89893	1.14	0.00477	KOO53399.1	malate dehydrogenase [Chrysochromulina sp. CCMP291]	K00026	malate dehydrogenase [EC:1.1.1.37]
584	CL5647.Contig2	20	6	5	29.2	226	25.0369	9.39307	0.88	0.00015	XP_001766892.1	Rab8/RabE-family small GTPase [Physcomitrella patens]	K07901	Ras-related protein Rab-8A
585	Unigene23777	13	3	3	12.24	294	30.9125	5.23682	0.77	0.000128	KOO31966.1	chloroplast light harvesting protein isoform 12 [Chrysochromulina sp. CCMP291]	-	-
586	Unigene32622	27	12	10	15.62	973	105.891	4.97021	0.95	0.0843	XP_005788465.1	hypothetical protein EMIHUDRAFT_423357 [Emiliania huxleyi CCMP1516]	K03070	preprotein translocase subunit SecA [EC:7.4.2.8]
587	CL1442.Contig3	18	9	8	14.64	724	78.3273	6.0874	1.14	0.026	KOO21551.1	aaa ATPase domain-containing protein [Chrysochromulina sp. CCMP291]	-	-
588	Unigene31705	7	4	4	11.62	525	55.45	9.15869	0.91	0.0342	XP_005768465.1	hypothetical protein EMIHUDRAFT_464408 [Emiliania huxleyi CCMP1516]	-	-
589	Cluster-36722.23861-orf1	22	9	9	19.87	478	51.4762	6.771	1.01	0.651	CBJ31955.1	Myo-inositol dehydrogenase myo-inositol dehydrogenase [Ectocarpus siliculosus]	K00010	myo-inositol 2-dehydrogenase / D-chiro-inositol 1-dehydrogenase [EC:1.1.1.18 1.1.1.369]
590	CL10901.Contig1	13	4	4	47.15	123	14.2595	9.40771	1.19	0.000661	KOO32083.1	60s ribosomal protein l22 [Chrysochromulina sp. CCMP291]	K02891	large subunit ribosomal protein L22e
591	Cluster-36722.19673-orf2	12	2	2	13.44	253	26.2412	5.18604	1.15	0.0034	OUS44727.1	hypothetical protein BE221DRAFT_148573 [Ostreococcus tauri]	K00645	[acyl-carrier-protein] S-malonyltransferase [EC:2.3.1.39]
592	Unigene35704	20	8	7	19.68	442	47.803	6.11279	1	0.833	XP_009034719.1	hypothetical protein AURANDRAFT_21841 [Aureococcus anophagefferens]	K14455	aspartate aminotransferase, mitochondrial [EC:2.6.1.1]
593	CL2676.Contig1	14	7	7	29.14	350	37.1399	5.22412	1.04	0.0172	XP_017984376.1	PREDICTED: vegetative cell wall protein gp1-like [Theobroma cacao]	-	-
594	Unigene5188	12	2	2	5.29	1134	116.722	4.36084	0.71	0.00115	GAX75913.1	hypothetical protein CEUSTIGMA_g3356.t1 [Chlamydomonas eustigma]	K06238	collagen type VI alpha
595	CL2153.Contig1	14	5	5	45.05	111	12.5445	9.30518	1.06	0.149	XP_005774247.1	hypothetical protein EMIHUDRAFT_444406 [Emiliania huxleyi CCMP1516]	K02962	small subunit ribosomal protein S17e
596	Unigene11526	13	8	8	23.42	521	55.9954	6.91748	0.94	0.069	KOO29491.1	threonine synthase [Chrysochromulina sp. CCMP291]	K01733	threonine synthase [EC:4.2.3.1]
597	Unigene13683	29	15	15	30.64	519	53.5904	8.74854	1.04	0.0965	ABA41399.1	pherophorin-C1 protein precursor [Chlamydomonas reinhardtii]	-	-
598	Cluster-34400.0-orf1	27	6	6	64.63	82	8.90712	5.94775	0.75	0.00305	YP_009459298.1	photosystem I iron-sulfur center subunit VII [Chrysochromulina parva]	K02691	photosystem I subunit VII
599	CL8887.Contig2	13	7	6	12.1	777	85.5797	8.32373	0.89	0.0838	KOO21265.1	hypothetical protein Ctob_000494 [Chrysochromulina sp. CCMP291]	K20782	hydroxyproline O-arabinosyltransferase [EC:2.4.2.58]
600	CL8326.Contig1	26	7	4	19.47	380	40.8549	6.02393	1.08	0.00702	KOO23412.1	glycerol-3-phosphate dehydrogenase [Chrysochromulina sp. CCMP291]	K00006	glycerol-3-phosphate dehydrogenase (NAD+) [EC:1.1.1.8]
601	CL1917.Contig1	39	9	9	51.35	111	12.6448	10.228	0.95	0.014	XP_005780666.1	hypothetical protein EMIHUDRAFT_429999 [Emiliania huxleyi CCMP1516]	K02917	large subunit ribosomal protein L35Ae
602	CL672.Contig1	20	10	8	20.29	552	57.8695	4.70361	1.15	0.0226	CAD22154.1	pherophorin-dz1 protein [Volvox carteri f. nagariensis]	-	-
603	CL2213.Contig3	17	6	6	20.33	305	32.0067	9.87646	0.91	0.0876	XP_009033110.1	hypothetical protein AURANDRAFT_70714, partial [Aureococcus anophagefferens]	-	-
604	CL12109.Contig1	13	8	7	31.98	344	37.5423	9.1001	0.81	0.000336	XP_006375335.1	hypothetical protein POPTR_0014s07830g [Populus trichocarpa]	-	-
605	Cluster-33691.0-orf1	21	5	5	19.72	284	31.0798	8.89502	1.36	6.22e-05	YP_008145481.1	septum-site determining protein [Phaeocystis globosa]	K03609	septum site-determining protein MinD
606	Unigene29808	19	6	6	23.97	267	30.2342	9.0415	1.24	0.0387	KOO21021.1	hypothetical protein Ctob_002062 [Chrysochromulina sp. CCMP291]	-	-
607	Cluster-36722.19909-orf1	27	9	9	29.41	323	34.0863	9.75928	1.16	1.37e-05	XP_005759477.1	hypothetical protein EMIHUDRAFT_350745 [Emiliania huxleyi CCMP1516]	K14563	rRNA 2'-O-methyltransferase fibrillarin [EC:2.1.1.-]
608	CL6853.Contig1	21	6	6	45.51	167	17.7791	4.97021	0.89	0.0125	-	-	-	-
609	CL7671.Contig3	9	3	3	10.7	327	33.4823	8.29443	0.83	0.00123	OSX69786.1	hypothetical protein BU14_1158s0001, partial [Porphyra umbilicalis]	-	-
610	Cluster-36722.25899-orf2	14	6	6	19.09	461	48.1311	8.33838	0.95	0.135	OSX72669.1	hypothetical protein BU14_0415s0013 [Porphyra umbilicalis]	-	-
611	CL3160.Contig6	4	2	1	18.52	405	40.829	8.48486	1.52	0.000637	XP_005791303.1	hypothetical protein EMIHUDRAFT_223981 [Emiliania huxleyi CCMP1516]	-	-
612	Unigene28505	17	7	7	38.12	181	19.9157	9.27588	0.81	0.000201	YP_008145439.1	ribosomal protein L5 (chloroplast) [Phaeocystis globosa]	K02931	large subunit ribosomal protein L5
613	Unigene20740	23	6	6	11.25	542	59.9811	7.25439	1.27	0.000426	OSX79978.1	hypothetical protein BU14_0066s0031 [Porphyra umbilicalis]	-	-
614	Cluster-35455.0-orf1	28	8	7	15.32	568	61.2443	9.30518	0.98	0.367	XP_005769878.1	hypothetical protein EMIHUDRAFT_451418 [Emiliania huxleyi CCMP1516]	K03301	ATP:ADP antiporter, AAA family
615	Unigene23483	17	7	7	24.26	235	25.9688	8.66064	1.12	0.00182	GAQ80593.1	Vacuolar H+-ATPase V1 sector subunit E [Klebsormidium nitens]	K02150	V-type H+-transporting ATPase subunit E
616	Unigene20212	8	6	6	14.72	489	53.5558	4.95752	1.3	0.000377	XP_002281109.1	PREDICTED: plant UBX domain-containing protein 10 [Vitis vinifera]	K18726	FAS-associated factor 2
617	Cluster-36722.22499-orf1	12	4	3	12.11	446	46.6671	11.6636	0.93	0.034	PNW84990.1	hypothetical protein CHLRE_03g167101v5 [Chlamydomonas reinhardtii]	-	-
618	Cluster-36722.19134-orf2	28	11	11	37.47	443	48.1646	9.39307	0.9	0.0027	OSX75194.1	hypothetical protein BU14_0249s0013 [Porphyra umbilicalis]	-	-
619	Unigene29907	20	8	8	16.75	400	44.8738	7.79639	0.92	0.0375	KOO24628.1	hypothetical protein Ctob_000658 [Chrysochromulina sp. CCMP291]	K18534	MPBQ/MSBQ methyltransferase [EC:2.1.1.295]
620	Cluster-36722.7157-orf1	12	4	4	15.24	210	21.6411	7.85498	0.86	0.00495	KOO21405.1	hypothetical protein Ctob_005313 [Chrysochromulina tobinii]	-	-
621	CL10195.Contig3	12	7	7	20.48	459	48.2816	4.99561	1.18	0.00133	XP_005784489.1	hypothetical protein EMIHUDRAFT_434185 [Emiliania huxleyi CCMP1516]	K03676	glutaredoxin 3
622	Unigene14146	15	7	7	19.57	373	38.2148	6.21436	1.09	0.000645	XP_022026115.1	uncharacterized protein LOC110926720, partial [Helianthus annuus]	-	-
623	Cluster-36722.14453-orf1	27	10	10	22.71	480	53.2733	8.32373	1.49	1.4e-05	KOO30513.1	citrate synthase [Chrysochromulina tobinii]	K01647	citrate synthase [EC:2.3.3.1]
624	Cluster-36722.20052-orf1	17	7	7	13.87	548	60.4389	9.17334	1.31	9.27e-08	KOO32378.1	putative serine threonine-protein kinase abkc-like protein [Chrysochromulina tobinii]	K08869	aarF domain-containing kinase
625	CL11744.Contig1	47	4	4	23.73	236	25.3905	6.20166	0.66	0.000984	KOO26231.1	light-harvesting protein [Chrysochromulina sp. CCMP291]	K08907	light-harvesting complex I chlorophyll a/b binding protein 1
626	Unigene25879	22	6	6	30.43	207	23.2551	9.5249	0.83	0.00296	XP_005762370.1	hypothetical protein EMIHUDRAFT_446237 [Emiliania huxleyi CCMP1516]	K02989	small subunit ribosomal protein S5e
627	Cluster-36722.19441-orf1	13	4	4	17.11	187	20.5299	10.1401	0.87	0.00188	KOO29258.1	conserved unknown protein [Chrysochromulina tobinii]	-	-
628	Unigene26724	21	10	10	19.53	553	60.1628	4.86865	0.84	0.00155	GAX12559.1	hypothetical protein FisN_13Lh009 [Fistulifera solaris]	K03545	trigger factor
629	Unigene26579	22	6	6	31.87	160	18.0169	7.73779	1.59	5.53e-06	-	-	-	-
630	CL6519.Contig2	18	5	5	32.62	187	21.2854	4.71631	1.36	0.000654	KOO21149.1	caltractin [Chrysochromulina sp. CCMP291]	K16465	centrin-1
631	CL6220.Contig2	19	8	8	25.2	369	38.9543	5.87158	1.13	0.000489	KOO34805.1	hypothetical protein Ctob_013350 [Chrysochromulina sp. CCMP291]	-	-
632	CL5302.Contig1	20	7	7	26.73	303	32.6728	7.48877	1.18	0.00589	-	-	-	-
633	Unigene26520	17	7	7	25.74	338	36.2586	9.21729	0.92	0.00171	KOO23161.1	tricarboxylate transport mitochondrial [Chrysochromulina sp. CCMP291]	K15100	solute carrier family 25 (mitochondrial citrate transporter), member 1
634	CL5445.Contig1	15	7	7	19	442	46.6929	5.50342	0.94	0.0109	KOO25966.1	glutathione s-transferase-like protein [Chrysochromulina sp. CCMP291]	K00799	glutathione S-transferase [EC:2.5.1.18]
635	Cluster-36722.17244-orf1	12	6	6	18.11	403	44.5869	7.91357	0.93	0.0369	XP_005766084.1	hypothetical protein EMIHUDRAFT_119786 [Emiliania huxleyi CCMP1516]	K00472	prolyl 4-hydroxylase [EC:1.14.11.2]
636	CL632.Contig2	11	5	5	22.86	315	33.5958	9.48096	0.87	0.00588	KOO25998.1	udp-n-acetylglucosamine [Chrysochromulina sp. CCMP291]	K15272	solute carrier family 35 (UDP-sugar transporter), member A1/2/3
637	Cluster-36722.9789-orf1	8	1	1	4.19	334	34.8724	5.26221	1.15	0.0201	TKW36502.1	hypothetical protein SEVIR_2G444501v2 [Setaria viridis]	-	-
638	Cluster-36722.16006-orf1	11	6	2	11.88	623	68.7955	6.45557	1.2	0.0281	XP_005766753.1	hypothetical protein EMIHUDRAFT_66467 [Emiliania huxleyi CCMP1516]	K01953	asparagine synthase (glutamine-hydrolysing) [EC:6.3.5.4]
639	Unigene26231	13	6	6	14.51	517	54.9039	6.80029	1.01	0.799	XP_005793216.1	hexokinase [Emiliania huxleyi CCMP1516]	K00844	hexokinase [EC:2.7.1.1]
640	CL273.Contig1	20	8	8	23.78	370	36.8886	4.90674	0.78	0.000209	XP_002945771.1	pathogenesis-related protein 1-like protein [Volvox carteri f. nagariensis]	K09580	protein disulfide-isomerase A1 [EC:5.3.4.1]
641	Unigene23762	14	9	9	29.36	361	40.7889	6.59521	1.07	0.125	XP_005767411.1	sterol methyltransferase [Emiliania huxleyi CCMP1516]	K00559	sterol 24-C-methyltransferase [EC:2.1.1.41]
642	Cluster-36722.11020-orf1	19	6	3	20.45	264	29.2487	8.35303	1.24	0.000665	XP_005770644.1	Rac1, RHO family GTPase [Emiliania huxleyi CCMP1516]	K04392	Ras-related C3 botulinum toxin substrate 1
643	CL2684.Contig2	9	6	6	20.96	353	39.0792	9.27588	0.92	0.0159	KOO21509.1	photosystem ii reaction center family protein [Chrysochromulina sp. CCMP291]	-	-
644	CL9844.Contig2	16	4	4	25.79	190	21.2896	11.0337	1.06	0.156	XP_005787945.1	hypothetical protein EMIHUDRAFT_433854 [Emiliania huxleyi CCMP1516]	K02883	large subunit ribosomal protein L18e
645	Cluster-36722.4409-orf1	16	2	1	6.07	478	53.4151	5.14795	0.72	0.263	AKR76260.1	beta-1 tubulin [Dendrobium catenatum]	K07375	tubulin beta
646	Unigene37798	27	8	8	19.01	463	47.6524	10.3013	0.95	0.0425	XP_002902672.1	40S ribosomal protein S2 [Phytophthora infestans T30-4]	K02981	small subunit ribosomal protein S2e
647	CL10029.Contig1	19	4	4	14.43	291	32.135	5.87158	1.02	0.711	XP_005767823.1	hypothetical protein EMIHUDRAFT_356503 [Emiliania huxleyi CCMP1516]	K02998	small subunit ribosomal protein SAe
648	Unigene17713	12	6	6	30.53	262	25.7166	10.5649	0.99	0.792	XP_019439484.1	PREDICTED: THO complex subunit 4C-like [Lupinus angustifolius]	K12881	THO complex subunit 4
649	Cluster-36722.19271-orf1	17	10	10	17.16	641	69.2552	7.88428	1.08	0.0156	XP_014153682.1	hypothetical protein SARC_07836 [Sphaeroforma arctica JP610]	K11154	retinol dehydrogenase 16 [EC:1.1.1.-]
650	Unigene11335	15	6	6	22.66	331	34.5651	8.44092	0.91	0.00695	XP_005790260.1	Sideroflexin [Emiliania huxleyi CCMP1516]	K23503	sideroflexin-5
651	CL1623.Contig1	16	5	5	15.15	396	42.9348	7.02002	0.84	0.000205	XP_005783229.1	hypothetical protein EMIHUDRAFT_314476 [Emiliania huxleyi CCMP1516]	K00133	aspartate-semialdehyde dehydrogenase [EC:1.2.1.11]
652	CL9010.Contig1	31	8	6	35.56	315	34.8097	6.37939	0.93	0.0223	XP_005787281.1	hypothetical protein EMIHUDRAFT_441130 [Emiliania huxleyi CCMP1516]	-	-
653	Unigene28993	24	8	8	11.28	833	90.1412	9.74463	0.98	0.219	KOO29312.1	diacylglycerol acyltransferase [Chrysochromulina sp. CCMP291]	K11155	diacylglycerol O-acyltransferase 1 [EC:2.3.1.20 2.3.1.75 2.3.1.76]
654	CL4639.Contig2	15	6	4	17.58	364	37.0618	10.4185	0.94	0.075	ABA41400.1	pherophorin-C2 protein precursor [Chlamydomonas reinhardtii]	-	-
655	Cluster-37318.0-orf1	9	2	1	16.15	161	18.4928	7.41553	1.51	0.00252	XP_005830635.1	hypothetical protein GUITHDRAFT_95331 [Guillardia theta CCMP2712]	K07937	ADP-ribosylation factor 1/2
656	CL10534.Contig1	23	6	6	12.13	478	52.0885	7.56201	0.98	0.139	XP_005789291.1	serine hydroxymethyltransferase [Emiliania huxleyi CCMP1516]	K00600	glycine hydroxymethyltransferase [EC:2.1.2.1]
657	Cluster-36722.22827-orf1	20	11	11	10.01	1269	138.724	6.72705	0.95	0.0841	XP_005790529.1	hypothetical protein EMIHUDRAFT_462265 [Emiliania huxleyi CCMP1516]	K01869	leucyl-tRNA synthetase [EC:6.1.1.4]
658	Unigene32138	11	6	6	12.78	532	57.117	4.77979	1.18	0.000448	KOO32962.1	calnexin, partial [Chrysochromulina sp. CCMP291]	K08054	calnexin
659	CL2557.Contig4	22	6	6	27.55	294	30.3739	4.55127	0.56	3.52e-05	-	-	-	-
660	CL9985.Contig1	12	3	3	25.19	131	14.3198	11.0044	0.9	0.0294	XP_005774644.1	hypothetical protein EMIHUDRAFT_450720, partial [Emiliania huxleyi CCMP1516]	K02976	small subunit ribosomal protein S26e
661	Cluster-36722.12965-orf1	15	7	7	18.76	453	47.956	6.56592	0.9	0.00157	XP_005764099.1	hypothetical protein EMIHUDRAFT_44780, partial [Emiliania huxleyi CCMP1516]	-	-
662	CL4237.Contig2	21	9	9	18.8	569	61.5108	5.16064	0.66	5.51e-06	KOO21197.1	zeaxanthin epoxidase [Chrysochromulina sp. CCMP291]	K09838	zeaxanthin epoxidase [EC:1.14.15.21]
663	Unigene17590	29	10	10	22.16	519	58.9145	5.21143	0.94	0.0132	XP_005761209.1	hypothetical protein EMIHUDRAFT_465488 [Emiliania huxleyi CCMP1516]	-	-
664	Cluster-36722.14507-orf1	9	7	7	12.43	724	77.0997	5.41455	0.91	0.0602	KOO32161.1	isoform a [Chrysochromulina tobinii]	-	-
665	Cluster-36722.3918-orf1	14	5	5	21.34	253	26.6861	5.46533	1	0.842	XP_005772075.1	hypothetical protein EMIHUDRAFT_444876 [Emiliania huxleyi CCMP1516]	-	-
666	CL7509.Contig4	17	4	4	9.74	462	48.9406	4.55127	0.84	4.21e-05	XP_005793047.1	hypothetical protein EMIHUDRAFT_121882 [Emiliania huxleyi CCMP1516]	K05794	tellurite resistance protein TerC
667	CL5158.Contig6	15	5	5	6.66	961	101.637	4.95752	0.78	0.000169	OUS43456.1	patched family-domain-containing protein [Ostreococcus tauri]	-	-
668	Cluster-36722.13907-orf1	27	14	13	19.76	668	71.6206	6.12549	1.14	0.00026	KOO31101.1	calcium-dependent protein kinase [Chrysochromulina tobinii]	K13412	calcium-dependent protein kinase [EC:2.7.11.1]
669	Unigene3726	17	7	7	14.92	543	57.693	7.28369	1	0.951	XP_005756463.1	thioredoxin reductase [Emiliania huxleyi CCMP1516]	K22182	thioredoxin reductase (NADPH) [EC:1.8.1.9]
670	Cluster-36722.26163-orf2	7	2	2	11.65	249	25.1285	10.1255	0.91	0.112	OEU20517.1	Aa_trans-domain-containing protein [Fragilariopsis cylindrus CCMP1102]	K14997	solute carrier family 38 (sodium-coupled neutral amino acid transporter), member 11
671	CL6208.Contig1	16	5	5	20.06	344	36.3258	4.65283	0.99	0.45	XP_005766310.1	hypothetical protein EMIHUDRAFT_212438 [Emiliania huxleyi CCMP1516]	K01778	diaminopimelate epimerase [EC:5.1.1.7]
672	Unigene20805	14	4	4	15.68	370	37.5616	6.56592	1.15	0.000194	XP_005785741.1	electron transfer flavo protein subunit alpha, mitochondrial [Emiliania huxleyi CCMP1516]	K03522	electron transfer flavoprotein alpha subunit
673	Unigene23497	6	2	2	5.74	418	44.7933	6.97607	0.69	0.0401	XP_020395843.1	uncharacterized protein DDB_G0271670, partial [Zea mays]	K15272	solute carrier family 35 (UDP-sugar transporter), member A1/2/3
674	Cluster-36722.2820-orf1	8	3	3	11.9	294	31.4658	10.7114	0.99	0.555	XP_005792144.1	mitochondrial ribosomal protein L3 [Emiliania huxleyi CCMP1516]	K02906	large subunit ribosomal protein L3
675	CL5123.Contig2	8	5	5	23.65	406	44.6091	9.51025	0.78	0.0136	KMT19584.1	hypothetical protein BVRB_1g012000 [Beta vulgaris subsp. vulgaris]	-	-
676	CL877.Contig2	28	11	11	16.84	849	94.204	6.50732	1.01	0.812	XP_005767304.1	hypothetical protein EMIHUDRAFT_420527 [Emiliania huxleyi CCMP1516]	K03234	elongation factor 2
677	CL8952.Contig2	12	5	5	17.32	381	41.4002	8.45557	1.2	0.00804	-	-	-	-
678	CL373.Contig2	16	6	6	33.19	229	25.2949	7.45947	0.99	0.893	KOO24742.1	hypothetical protein Ctob_009120 [Chrysochromulina sp. CCMP291]	K12947	signal peptidase complex subunit 2 [EC:3.4.-.-]
679	Cluster-36722.9470-orf1	24	8	5	33.5	206	22.7927	8.57275	0.93	0.0356	XP_005770644.1	Rac1, RHO family GTPase [Emiliania huxleyi CCMP1516]	K04392	Ras-related C3 botulinum toxin substrate 1
680	CL10086.Contig3	10	3	1	4.97	704	76.7788	7.25439	0.92	0.176	KOO24802.1	glucose-6-phosphate isomerase [Chrysochromulina sp. CCMP291]	K01810	glucose-6-phosphate isomerase [EC:5.3.1.9]
681	CL11515.Contig1	21	4	4	18.43	217	23.6384	9.17334	0.88	0.000345	XP_005793994.1	hypothetical protein EMIHUDRAFT_431703 [Emiliania huxleyi CCMP1516]	-	-
682	CL10614.Contig1	28	8	8	23.6	428	46.1992	5.8335	1.24	0.00137	XP_005786899.1	argininosuccinate synthase [Emiliania huxleyi CCMP1516]	K01940	argininosuccinate synthase [EC:6.3.4.5]
683	CL9810.Contig1	21	10	10	18.36	599	64.7204	6.78564	1.12	0.000233	KOO21490.1	threonine dehydratase [Chrysochromulina sp. CCMP291]	K01754	threonine dehydratase [EC:4.3.1.19]
684	Cluster-36722.14691-orf1	8	5	5	16.38	531	57.6596	9.20264	1.08	0.125	KOO23711.1	hypothetical protein Ctob_005066, partial [Chrysochromulina tobinii]	K14565	nucleolar protein 58
685	Cluster-36722.24630-orf1	17	9	9	14.09	717	74.5425	10.9897	0.95	0.157	XP_009035901.1	hypothetical protein AURANDRAFT_71291, partial [Aureococcus anophagefferens]	-	-
686	Unigene23446	30	7	7	26.28	392	40.9262	5.98584	0.99	0.75	KOO26973.1	cysteine synthase [Chrysochromulina sp. CCMP291]	K01738	cysteine synthase [EC:2.5.1.47]
687	CL1717.Contig3	6	2	2	26.67	120	12.4933	4.32275	1.38	0.000524	XP_005756931.1	hypothetical protein EMIHUDRAFT_220968 [Emiliania huxleyi CCMP1516]	-	-
688	Cluster-36722.5322-orf1	19	7	1	22.7	348	37.1227	9.24658	0.63	7.14e-05	KOO31410.1	triose phosphate phosphate translocator, partial [Chrysochromulina tobinii]	K15283	solute carrier family 35, member E1
689	Cluster-36722.8288-orf2	10	4	4	46.88	96	10.3293	5.0083	0.9	0.00814	KOO29409.1	hypothetical protein Ctob_003534 [Chrysochromulina tobinii]	-	-
690	CL4849.Contig1	13	6	6	9.24	671	72.9875	5.93506	0.71	9.83e-05	GAX22820.1	hypothetical protein FisN_24Lh103 [Fistulifera solaris]	-	-
691	CL6677.Contig1	18	10	10	11.61	1016	109.207	6.58057	1.06	0.0247	XP_001754864.1	predicted protein [Physcomitrella patens]	K00281	glycine dehydrogenase [EC:1.4.4.2]
692	CL5502.Contig1	18	7	7	13.88	389	41.3956	5.8208	0.83	0.00197	KOO27230.1	hypothetical protein Ctob_008503 [Chrysochromulina sp. CCMP291]	-	-
693	Unigene23341	12	4	4	10.76	669	73.8867	7.6792	0.97	0.428	KOO24055.1	phosphoglycerate mutase [Chrysochromulina sp. CCMP291]	K01834	2,3-bisphosphoglycerate-dependent phosphoglycerate mutase [EC:5.4.2.11]
694	CL6131.Contig1	8	5	5	12.61	563	57.821	6.39209	1.16	0.0288	KOO23977.1	gtp-binding protein [Chrysochromulina sp. CCMP291]	K22698	protein SEY1 [EC:3.6.5.-]
695	CL142.Contig7	20	11	11	25.74	505	55.3391	7.10791	1.02	0.287	KOO29499.1	transglutaminase-like protein [Chrysochromulina sp. CCMP291]	-	-
696	Unigene11518	22	5	5	23.4	282	30.6834	9.46631	0.95	0.0658	XP_005764628.1	hypothetical protein EMIHUDRAFT_104459 [Emiliania huxleyi CCMP1516]	K13508	glycerol-3-phosphate acyltransferase [EC:2.3.1.15 2.3.1.198]
697	Cluster-44487.0-orf1	11	5	1	10.62	471	47.76	10.1255	0.7	0.000742	XP_005770918.1	hypothetical protein EMIHUDRAFT_96194 [Emiliania huxleyi CCMP1516]	K14997	solute carrier family 38 (sodium-coupled neutral amino acid transporter), member 11
698	CL2911.Contig1	17	2	2	16.03	131	13.8426	9.99365	0.56	0.000134	KOO33940.1	hypothetical protein Ctob_010755 [Chrysochromulina sp. CCMP291]	-	-
699	CL4635.Contig1	6	1	1	6.51	169	18.3648	7.40088	0.43	6.03e-05	OSX80867.1	hypothetical protein BU14_0031s0039 [Porphyra umbilicalis]	-	-
700	Unigene13208	5	1	1	4.64	237	25.0102	9.42236	0.66	5.13e-05	XP_005768761.1	hypothetical protein EMIHUDRAFT_436569, partial [Emiliania huxleyi CCMP1516]	-	-
701	CL1032.Contig2	11	4	4	10.89	505	53.5155	7.89893	0.84	0.00119	KOO23854.1	major facilitator superfamily [Chrysochromulina sp. CCMP291]	K24175	MFS transporter, MFS domain-containing protein family, molybdate-anion transporter
702	Unigene340	30	7	7	24.42	303	34.6172	6.46826	0.97	0.222	XP_005781727.1	hypothetical protein EMIHUDRAFT_434648 [Emiliania huxleyi CCMP1516]	K02932	large subunit ribosomal protein L5e
703	Cluster-36722.8114-orf1	17	4	4	19.62	260	26.5136	4.89404	1.09	0.0695	XP_005757932.1	FKBP-type peptidyl-prolyl cis-trans isomerase [Emiliania huxleyi CCMP1516]	-	-
704	CL9686.Contig1	8	5	5	18.63	322	33.988	10.9019	1.15	0.0251	OSX79978.1	hypothetical protein BU14_0066s0031 [Porphyra umbilicalis]	-	-
705	CL2832.Contig3	8	3	3	20.69	145	16.0539	10.6821	0.89	0.0281	XP_005759731.1	hypothetical protein EMIHUDRAFT_433073 [Emiliania huxleyi CCMP1516]	K02973	small subunit ribosomal protein S23e
706	Unigene5810	16	7	1	11.87	657	70.4292	6.58057	0.64	0.00361	XP_005791440.1	putative nitrate transporter, partial [Emiliania huxleyi CCMP1516]	K02575	MFS transporter, NNP family, nitrate/nitrite transporter
707	Cluster-36722.19709-orf1	23	7	2	18.81	335	37.4975	6.37939	0.48	0.00199	ABG37687.1	delta-carbonic anhydrase [Emiliania huxleyi]	-	-
708	CL12212.Contig1	14	3	3	7.32	437	47.3302	8.92432	0.64	2.41e-05	WP_011293927.1	fatty acid desaturase [Prochlorococcus marinus]	K10256	omega-6 fatty acid desaturase / acyl-lipid omega-6 desaturase (Delta-12 desaturase) [EC:1.14.19.6 1.14.19.22]
709	CL12112.Contig1	18	4	4	31.11	180	20.4011	10.1108	0.76	4.27e-05	XP_005789333.1	hypothetical protein EMIHUDRAFT_433742 [Emiliania huxleyi CCMP1516]	K02901	large subunit ribosomal protein L27e
710	Cluster-36722.15283-orf1	12	3	3	20.5	239	26.0589	5.92236	1.01	0.76	XP_005757221.1	hypothetical protein EMIHUDRAFT_446616 [Emiliania huxleyi CCMP1516]	-	-
711	Cluster-36722.22049-orf1	17	10	1	23.25	572	60.935	9.01221	0.99	0.845	EMS57595.1	hypothetical protein TRIUR3_12577 [Triticum urartu]	K12823	ATP-dependent RNA helicase DDX5/DBP2 [EC:3.6.4.13]
712	Cluster-36722.19239-orf1	9	2	2	19.33	119	13.3551	9.83252	0.88	0.0969	XP_005759979.1	hypothetical protein EMIHUDRAFT_438587 [Emiliania huxleyi CCMP1516]	K02964	small subunit ribosomal protein S18e
713	Cluster-41798.0-orf1	11	5	5	24.34	226	24.2356	9.5542	1.14	0.00156	OSX74011.1	hypothetical protein BU14_0314s0014 [Porphyra umbilicalis]	K05901	biliverdin reductase / flavin reductase [EC:1.3.1.24 1.5.1.30]
714	Unigene14413	12	2	2	12.31	195	20.5802	5.2876	0.95	0.0686	XP_005756870.1	hypothetical protein EMIHUDRAFT_46609, partial [Emiliania huxleyi CCMP1516]	K09569	FK506-binding protein 2 [EC:5.2.1.8]
715	Unigene23495	9	3	3	25.75	167	18.1538	8.74854	1.08	0.0713	XP_013631840.1	PREDICTED: 60S ribosomal protein L12-2-like [Brassica oleracea var. oleracea]	K02870	large subunit ribosomal protein L12e
716	Cluster-36722.18598-orf1	10	4	4	21.13	194	21.3756	5.23682	0.6	0.00317	KOO25136.1	rubredoxin-like protein [Chrysochromulina tobinii]	-	-
717	Unigene159	15	11	10	10.8	1056	115.846	5.2749	1.2	0.000225	KOO35908.1	alpha actinin, partial [Chrysochromulina sp. CCMP291]	K05699	actinin alpha 1/4
718	Cluster-36722.9702-orf1	10	2	2	5.11	470	50.9979	6.66846	0.94	0.046	XP_005767799.1	hypothetical protein EMIHUDRAFT_52888, partial [Emiliania huxleyi CCMP1516]	K24175	MFS transporter, MFS domain-containing protein family, molybdate-anion transporter
719	Cluster-36722.18439-orf1	12	7	7	17.33	600	63.9188	5.23682	1.03	0.104	XP_005765728.1	hypothetical protein EMIHUDRAFT_371132 [Emiliania huxleyi CCMP1516]	K02293	15-cis-phytoene desaturase [EC:1.3.5.5]
720	Unigene13609	14	9	9	22.1	534	56.5203	6.46826	0.94	0.239	XP_001769429.1	predicted protein [Physcomitrella patens]	-	-
721	Unigene31763	14	5	5	10.57	492	49.5929	6.65381	1.04	0.0923	OSX77492.1	hypothetical protein BU14_0147s0017 [Porphyra umbilicalis]	-	-
722	Cluster-36722.20633-orf1	13	7	7	21.98	414	44.4279	5.5542	1.25	0.00254	KOO23258.1	pyruvate kinase [Chrysochromulina tobinii]	K00873	pyruvate kinase [EC:2.7.1.40]
723	Unigene972	17	8	7	16.82	422	47.8966	6.66846	1.17	0.000195	CEG39368.1	eukaryotic initiation factor 4a-iii [Plasmopara halstedii]	K13025	ATP-dependent RNA helicase [EC:3.6.4.13]
724	Unigene26788	13	4	4	34.59	133	13.9782	6.06201	1.01	0.517	-	-	-	-
725	Unigene4447	14	5	5	9.54	482	50.7369	8.47021	0.98	0.354	KOO28021.1	cation diffusion facilitator family transporter [Chrysochromulina sp. CCMP291]	-	-
726	Unigene23334	10	4	4	8.91	460	48.5878	6.68311	1.27	0.000315	OEU20796.1	NAD-dependent glycerol-3-phosphate dehydrogenase [Fragilariopsis cylindrus CCMP1102]	K00006	glycerol-3-phosphate dehydrogenase (NAD+) [EC:1.1.1.8]
727	Unigene26566	15	3	3	17.68	164	17.364	9.93506	0.62	0.000411	XP_005782402.1	hypothetical protein EMIHUDRAFT_434457, partial [Emiliania huxleyi CCMP1516]	K02881	large subunit ribosomal protein L18
728	CL7202.Contig1	17	5	5	28.57	133	14.3634	9.77393	0.8	0.00417	XP_005790576.1	putative ribosomal protein L30 [Emiliania huxleyi CCMP1516]	K02908	large subunit ribosomal protein L30e
729	CL8564.Contig3	16	6	6	30.19	159	18.0311	10.7554	1.09	0.0172	KOO25159.1	60s ribosomal protein l24 [Chrysochromulina sp. CCMP291]	K02896	large subunit ribosomal protein L24e
730	Unigene22571	22	9	9	26.48	355	36.5954	9.08545	1.22	1.37e-05	OLQ05509.1	Cap-specific mRNA (nucleoside-2'-O-)-methyltransferase 1 [Symbiodinium microadriaticum]	-	-
731	CL6442.Contig7	18	8	5	7.77	914	97.7832	5.60498	0.88	0.0012	XP_005783229.1	hypothetical protein EMIHUDRAFT_314476 [Emiliania huxleyi CCMP1516]	K03267	peptide chain release factor subunit 3
732	CL5646.Contig4	21	5	5	17.44	195	22.128	10.8286	0.94	0.129	XP_005767233.1	hypothetical protein EMIHUDRAFT_61745 [Emiliania huxleyi CCMP1516]	K02997	small subunit ribosomal protein S9e
733	CL7908.Contig1	23	9	9	23.22	379	42.7907	6.56592	1.54	1.05e-05	XP_005794411.1	GPA1, alpha subunit of a heterotrimeric G-protein [Emiliania huxleyi CCMP1516]	K04630	guanine nucleotide-binding protein G(i) subunit alpha
734	CL8648.Contig1	13	5	5	29.36	218	23.8703	9.43701	1.3	0.000123	XP_005762418.1	GTP-binding protein [Emiliania huxleyi CCMP1516]	K07889	Ras-related protein Rab-5C
735	Cluster-36722.17547-orf1	7	5	5	9.41	606	63.1727	7.18115	0.85	0.000923	KOO22132.1	tpr repeat-containing protein [Chrysochromulina tobinii]	K09667	protein O-GlcNAc transferase [EC:2.4.1.255]
736	CL5040.Contig2	10	5	5	24.25	367	40.8157	6.12549	0.9	0.0423	-	-	-	-
737	Cluster-36722.19887-orf1	27	5	5	43.67	158	17.5419	6.53662	0.7	0.000231	ABA55523.1	chloroplast light harvesting protein isoform 7 [Isochrysis galbana]	-	-
738	Cluster-36722.7957-orf1	12	8	8	23.94	426	47.3974	5.65576	0.72	9.75e-08	KOO33405.1	hypothetical protein Ctob_008771 [Chrysochromulina tobinii]	-	-
739	Cluster-36722.17610-orf1	12	5	5	13.47	386	41.3257	6.53662	0.95	0.236	KOO32714.1	o- family 2 [Chrysochromulina tobinii]	K25435	putative bifunctional nucleoside triphosphate pyrophosphatase / methyltransferase [EC:3.6.1.- 2.1.1.-]
740	CL5131.Contig3	12	4	4	11.67	480	48.7186	6.15088	1.27	0.00585	BAK03651.1	predicted protein [Hordeum vulgare subsp. vulgare]	-	-
741	CL8234.Contig1	9	4	4	28.78	139	14.5536	6.78564	0.8	0.00234	XP_005783514.1	hypothetical protein EMIHUDRAFT_203187 [Emiliania huxleyi CCMP1516]	-	-
742	CL9526.Contig1	23	2	2	14.62	130	13.7298	5.73193	1.01	0.756	XP_005785294.1	profilin [Emiliania huxleyi CCMP1516]	K05759	profilin
743	CL12476.Contig2	20	7	4	34.29	210	22.8748	8.54346	0.94	0.118	OSX69866.1	hypothetical protein BU14_1055s0001 [Porphyra umbilicalis]	K07901	Ras-related protein Rab-8A
744	CL3267.Contig3	22	16	4	10.98	1658	178.231	6.02393	0.98	0.377	KOO22112.1	glutamate synthase [Chrysochromulina sp. CCMP291]	K00284	glutamate synthase (ferredoxin) [EC:1.4.7.1]
745	CL12159.Contig4	22	11	11	15.64	844	89.0321	5.18604	0.86	0.00229	KOO32913.1	translation initiation factor if-2 [Chrysochromulina sp. CCMP291]	K02519	translation initiation factor IF-2
746	CL3454.Contig2	21	11	10	15.36	781	84.1036	5.16064	0.78	0.000967	XP_005772914.1	hypothetical protein EMIHUDRAFT_427260, partial [Emiliania huxleyi CCMP1516]	K08869	aarF domain-containing kinase
747	CL1061.Contig2	18	2	2	20.18	114	12.8691	11.2095	0.68	9.76e-05	XP_005707418.1	60S ribosomal protein L34e [Galdieria sulphuraria]	K02915	large subunit ribosomal protein L34e
748	CL2658.Contig5	24	12	10	14.77	738	74.9606	6.68311	0.97	0.0155	CAD22154.1	pherophorin-dz1 protein [Volvox carteri f. nagariensis]	-	-
749	Unigene23651	11	8	8	13.05	613	67.8178	5.30029	1.19	0.00179	XP_005776752.1	hypothetical protein EMIHUDRAFT_457790 [Emiliania huxleyi CCMP1516]	K03456	serine/threonine-protein phosphatase 2A regulatory subunit A
750	Unigene32896	13	4	4	15.87	315	35.1754	7.31299	0.78	0.00336	XP_005756405.1	hypothetical protein EMIHUDRAFT_460287 [Emiliania huxleyi CCMP1516]	-	-
751	CL328.Contig2	10	6	6	16.26	369	40.1487	9.92041	0.95	0.151	OSX79974.1	LOW QUALITY PROTEIN: hypothetical protein BU14_0066s0027 [Porphyra umbilicalis]	-	-
752	Unigene4586	17	6	2	10.07	685	73.9131	7.50342	0.23	4.98e-05	XP_005791440.1	putative nitrate transporter, partial [Emiliania huxleyi CCMP1516]	K02575	MFS transporter, NNP family, nitrate/nitrite transporter
753	Cluster-36722.13019-orf1	15	3	3	20	160	17.2601	10.2134	0.91	0.00568	XP_002501324.1	predicted protein [Micromonas commoda]	-	-
754	CL8350.Contig1	14	9	9	17.06	762	82.1574	4.98291	0.93	0.0092	XP_005774958.1	hypothetical protein EMIHUDRAFT_458132 [Emiliania huxleyi CCMP1516]	-	-
755	Cluster-36722.5190-orf1	13	2	1	9.79	194	21.0513	8.1333	1.07	0.295	XP_005764899.1	hypothetical protein EMIHUDRAFT_437396 [Emiliania huxleyi CCMP1516]	-	-
756	CL10525.Contig1	20	10	10	12.31	804	89.2794	7.37158	0.97	0.338	KOO26008.1	1 aminotransferase [Chrysochromulina sp. CCMP291]	K01710	dTDP-glucose 4,6-dehydratase [EC:4.2.1.46]
757	Cluster-36722.26058-orf1	10	5	5	11.29	496	50.7759	8.35303	1.06	0.111	XP_005779226.1	hypothetical protein EMIHUDRAFT_236472 [Emiliania huxleyi CCMP1516]	-	-
758	CL102.Contig3	23	8	3	18.54	480	53.7463	5.93506	1.13	0.0216	KOO32217.1	hypothetical protein Ctob_010463 [Chrysochromulina sp. CCMP291]	K08994	ion channel-forming bestrophin family protein
759	CL3267.Contig2	24	17	5	11.85	1679	181.303	6.12549	0.83	0.000445	KOO22112.1	glutamate synthase [Chrysochromulina sp. CCMP291]	K00284	glutamate synthase (ferredoxin) [EC:1.4.7.1]
760	CL108.Contig2	13	7	6	5.84	1386	151.22	6.81494	0.8	0.00622	KOO22185.1	aspartate carbamoyltransferase, partial [Chrysochromulina sp. CCMP291]	K11540	carbamoyl-phosphate synthase / aspartate carbamoyltransferase / dihydroorotase [EC:6.3.5.5 2.1.3.2 3.5.2.3]
761	Unigene6788	13	3	3	31.92	213	21.321	4.88135	1.34	0.000375	XP_002954263.1	extracellular matrix glycoprotein pherophorin-V40 [Volvox carteri f. nagariensis]	-	-
762	Cluster-34020.0-orf1	8	1	1	8.9	191	22.7389	11.1216	1.05	0.172	KAE8904968.1	hypothetical protein PF003_g11427 [Phytophthora fragariae]	K02885	large subunit ribosomal protein L19e
763	Unigene8975	16	14	13	14.2	1155	119.458	5.94775	0.86	0.00419	CAD22154.1	pherophorin-dz1 protein [Volvox carteri f. nagariensis]	-	-
764	CL8992.Contig1	8	3	3	26.82	220	23.6408	10.9458	1.01	0.853	KOO44202.1	udp-n-acetylglucosamine transporter [Chrysochromulina sp. CCMP291]	K15272	solute carrier family 35 (UDP-sugar transporter), member A1/2/3
765	Cluster-36722.1008-orf1	7	3	3	7.07	622	65.0935	9.15869	0.87	0.0123	KOO30749.1	diacylglycerol kinase [Chrysochromulina tobinii]	K00901	diacylglycerol kinase (ATP) [EC:2.7.1.107]
766	CL1428.Contig1	15	6	6	21.09	294	31.0322	7.91357	0.84	0.0578	XP_020395843.1	uncharacterized protein DDB_G0271670, partial [Zea mays]	-	-
767	Unigene14339	14	6	6	11.05	588	65.6157	6.0874	1.11	0.0341	XP_005782547.1	hypothetical protein EMIHUDRAFT_434541 [Emiliania huxleyi CCMP1516]	K11584	serine/threonine-protein phosphatase 2A regulatory subunit B'
768	Unigene9374	10	5	4	27.27	209	22.6517	6.0874	0.98	0.608	XP_005769843.1	peptidyl-prolyl cis-trans isomerase [Emiliania huxleyi CCMP1516]	K12736	peptidylprolyl isomerase domain and WD repeat-containing protein 1 [EC:5.2.1.8]
769	CL11163.Contig5	12	7	7	18.23	417	44.891	8.85107	1.02	0.547	XP_005794091.1	hypothetical protein EMIHUDRAFT_60986 [Emiliania huxleyi CCMP1516]	K05928	tocopherol O-methyltransferase [EC:2.1.1.95]
770	Unigene14446	19	7	6	30.81	211	22.6345	8.74854	0.91	0.000816	ABI14401.1	single domain cyclophilin-type peptidyl-prolyl cis-trans protein [Prorocentrum minimum]	K12736	peptidylprolyl isomerase domain and WD repeat-containing protein 1 [EC:5.2.1.8]
771	Cluster-36722.17736-orf1	8	4	4	14.09	369	39.4646	7.59131	0.96	0.278	OSX79978.1	hypothetical protein BU14_0066s0031 [Porphyra umbilicalis]	K03248	translation initiation factor 3 subunit G
772	CL8974.Contig1	19	7	7	16.93	449	48.4768	5.12256	1.15	0.00387	AFE02909.1	fructose-1,6-bisphosphate aldolase class II [Emiliania huxleyi]	K01624	fructose-bisphosphate aldolase, class II [EC:4.1.2.13]
773	Cluster-36722.13351-orf1	19	6	6	20.27	291	31.2447	5.35107	0.83	0.00384	PNW77443.1	hypothetical protein CHLRE_10g436800v5 [Chlamydomonas reinhardtii]	-	-
774	CL3308.Contig1	14	10	10	15.8	633	68.4847	6.34131	1.03	0.0495	KOO32875.1	ras-related protein orab-1 [Chrysochromulina sp. CCMP291]	K07874	Ras-related protein Rab-1A
775	Unigene32710	7	3	3	28.89	135	14.1302	9.26123	0.77	0.00134	-	-	-	-
776	CL10092.Contig2	14	7	7	31.3	246	26.0568	5.24951	0.95	0.163	XP_005757932.1	FKBP-type peptidyl-prolyl cis-trans isomerase [Emiliania huxleyi CCMP1516]	K09569	FK506-binding protein 2 [EC:5.2.1.8]
777	Cluster-36722.2534-orf1	12	7	7	20.92	325	34.6985	7.07861	1.27	0.00032	XP_005767287.1	pyridoxine biosynthesis protein [Emiliania huxleyi CCMP1516]	K06215	pyridoxal 5'-phosphate synthase pdxS subunit [EC:4.3.3.6]
778	Unigene1354	10	3	3	19.35	217	23.386	5.09717	0.85	0.000867	OMO89499.1	hypothetical protein CCACVL1_07788 [Corchorus capsularis]	-	-
779	Unigene18233	16	9	9	18.74	507	57.8502	9.62744	0.96	0.0246	YP_008145499.1	RNA polymerase beta'' subunit (chloroplast) [Phaeocystis globosa]	K03046	DNA-directed RNA polymerase subunit beta' [EC:2.7.7.6]
780	Unigene1060	7	3	3	13.01	346	38.1194	9.29053	0.77	0.00414	KOO21713.1	hypothetical protein Ctob_006273 [Chrysochromulina sp. CCMP291]	-	-
781	CL3452.Contig1	22	6	3	21.43	322	32.9576	4.18311	1.1	0.238	CAD22154.1	pherophorin-dz1 protein [Volvox carteri f. nagariensis]	-	-
782	Cluster-36722.11315-orf1	10	6	6	14.02	528	54.5295	5.03369	0.91	0.0382	GBF92548.1	xylulose kinase [Raphidocelis subcapitata]	K00854	xylulokinase [EC:2.7.1.17]
783	Unigene11276	7	4	4	11.96	418	46.7598	9.59814	1.08	0.0331	KOO34605.1	ubiquitin carboxyl-terminal hydrolase 12-like protein [Chrysochromulina sp. CCMP291]	K11838	ubiquitin carboxyl-terminal hydrolase 7 [EC:3.4.19.12]
784	CL3386.Contig1	14	8	8	18.4	489	54.0235	9.17334	1.37	7.63e-05	XP_005780212.1	hypothetical protein EMIHUDRAFT_434886 [Emiliania huxleyi CCMP1516]	K14564	nucleolar protein 56
785	Cluster-36722.12453-orf1	11	4	4	9.52	504	54.0068	6.72705	1.01	0.863	KOO30036.1	alanine transaminase [Chrysochromulina tobinii]	K00814	alanine transaminase [EC:2.6.1.2]
786	CL1442.Contig10	15	7	1	8.32	973	105.141	5.52881	1.1	0.00622	XP_005536403.1	heat shock protein ClpB [Cyanidioschyzon merolae strain 10D]	-	-
787	Cluster-36722.8881-orf1	16	7	7	14.55	543	59.5212	7.02002	1.31	9.05e-05	CBJ26319.1	Glutamate synthase (NADH/NADPH-dependent) [Ectocarpus siliculosus]	K00264	glutamate synthase (NADH) [EC:1.4.1.14]
788	CL6413.Contig2	16	7	7	26.1	295	33.5935	7.60596	1.28	0.000251	XP_005762633.1	cdc2-like protein serine/threonine kinase [Emiliania huxleyi CCMP1516]	K04563	cyclin-dependent kinase [EC:2.7.11.22]
789	Cluster-36722.24649-orf2	16	4	4	16.67	240	25.9655	10.2573	0.83	8.27e-06	XP_005780915.1	hypothetical protein EMIHUDRAFT_204372 [Emiliania huxleyi CCMP1516]	-	-
790	Cluster-36722.19539-orf1	18	1	1	30.56	36	3.90592	7.18115	0.97	0.408	KOO29143.1	glutathione peroxidase 1 [Chrysochromulina tobinii]	-	-
791	Cluster-36722.24247-orf1	18	11	11	14.57	762	82.6355	6.17627	0.9	0.0133	XP_005775312.1	oligopeptidase A [Emiliania huxleyi CCMP1516]	K01414	oligopeptidase A [EC:3.4.24.70]
792	CL1411.Contig1	6	1	1	13.49	126	12.4214	4.52588	0.79	0.00165	KOO34972.1	hypothetical protein Ctob_015576 [Chrysochromulina sp. CCMP291]	-	-
793	Unigene29826	11	6	5	10.69	496	52.5094	6.87354	1.1	0.00216	KOO29495.1	3-oxoacyl-(acyl-carrier-protein) synthase 2 [Chrysochromulina sp. CCMP291]	K09458	3-oxoacyl-[acyl-carrier-protein] synthase II [EC:2.3.1.179]
794	Unigene23655	15	5	5	21.8	289	31.139	6.29053	1.09	0.000319	GAQ88679.1	20S proteasome regulatory subunit alpha protein [Klebsormidium nitens]	K02729	20S proteasome subunit alpha 5 [EC:3.4.25.1]
795	CL829.Contig1	12	5	4	18.94	227	23.5477	9.23193	0.96	0.199	XP_005764376.1	hypothetical protein EMIHUDRAFT_371417 [Emiliania huxleyi CCMP1516]	-	-
796	Cluster-36722.21775-orf1	16	4	4	19.03	268	29.4504	9.70068	1.09	0.0517	KOO25537.1	spliceosomal protein [Chrysochromulina tobinii]	K11094	U2 small nuclear ribonucleoprotein B''
797	Cluster-36722.17590-orf1	12	3	1	17.93	145	15.7204	9.1001	0.67	0.000378	KOO44198.1	udp-glucose pyrophosphorylase [Chrysochromulina tobinii]	K00963	UTP--glucose-1-phosphate uridylyltransferase [EC:2.7.7.9]
798	Cluster-36722.4451-orf1	10	5	5	25	280	30.653	5.14795	0.56	0.000124	AIN36550.1	rhodopsin [Alexandrium fundyense]	-	-
799	CL76.Contig1	18	6	6	18.99	337	35.9132	5.12256	0.91	0.045	XP_005779411.1	geranylgeranyl pyrophosphate synthase [Emiliania huxleyi CCMP1516]	K13789	geranylgeranyl diphosphate synthase, type II [EC:2.5.1.1 2.5.1.10 2.5.1.29]
800	CL9637.Contig1	6	1	1	22.73	110	11.8261	5.13525	1.06	0.291	-	-	-	-
801	CL2751.Contig1	10	4	3	12.42	330	35.7258	5.04639	1.06	0.0193	XP_005766949.1	hypothetical protein EMIHUDRAFT_432474 [Emiliania huxleyi CCMP1516]	-	-
802	Unigene6401	15	7	7	31.49	308	31.8734	6.30322	1.21	0.000968	OSX77516.1	hypothetical protein BU14_0146s0007 [Porphyra umbilicalis]	-	-
803	Cluster-36722.7282-orf1	14	4	4	13.37	329	34.7444	9.90576	1.05	0.49	XP_005773181.1	hypothetical protein EMIHUDRAFT_444641 [Emiliania huxleyi CCMP1516]	-	-
804	Unigene9165	11	4	4	35.51	138	15.3537	5.40186	1.01	0.69	XP_005759920.1	actin depolymerizing factor ADF/cofilin [Emiliania huxleyi CCMP1516]	K05765	cofilin
805	Cluster-36722.20420-orf1	24	3	3	19.63	163	17.6767	7.37158	0.78	0.000211	KOO21347.1	hypothetical protein Ctob_002032 [Chrysochromulina tobinii]	-	-
806	CL12433.Contig2	4	2	2	15.38	182	19.9601	10.2427	0.88	0.0483	XP_005772781.1	hypothetical protein EMIHUDRAFT_242078 [Emiliania huxleyi CCMP1516]	-	-
807	Cluster-36722.26408-orf1	14	7	1	10.75	763	82.5253	5.16064	0.82	0.00423	EWM24016.1	atp-dependent chaperone [Nannochloropsis gaditana]	-	-
808	CL8495.Contig2	18	11	11	12.99	1024	112.164	5.32568	0.89	0.00929	XP_007508379.1	choline/carnitine/betaine transporter [Bathycoccus prasinos]	K02168	choline/glycine/proline betaine transport protein
809	Unigene20714	8	3	3	11.46	314	33.6814	8.22119	0.95	0.455	KOO25343.1	hypothetical protein Ctob_001201 [Chrysochromulina sp. CCMP291]	-	-
810	CL10529.Contig1	5	3	3	24.35	193	20.2656	9.18799	0.98	0.68	KOO33995.1	fkbp-type peptidyl-prolyl cis-trans isomerase [Chrysochromulina sp. CCMP291]	K09569	FK506-binding protein 2 [EC:5.2.1.8]
811	CL6086.Contig2	7	3	3	9.97	351	37.0366	8.67529	0.9	0.0018	CAB62280.1	hydroxyproline-rich glycoprotein DZ-HRGP [Volvox carteri f. nagariensis]	-	-
812	Unigene13359	20	9	9	13.67	724	78.2228	5.87158	1.09	0.0201	OMO86271.1	hypothetical protein CCACVL1_09668 [Corchorus capsularis]	K08675	ATP-dependent Lon protease [EC:3.4.21.53]
813	CL10420.Contig2	25	8	8	12.73	715	79.1507	6.3667	1.11	0.000539	KOO22648.1	bifunctional aminoacyl-tRNA synthetase [Chrysochromulina sp. CCMP291]	K01881	prolyl-tRNA synthetase [EC:6.1.1.15]
814	Cluster-36722.6408-orf1	16	9	9	20.94	530	57.57	8.83643	1.2	0.0046	XP_005792744.1	hypothetical protein EMIHUDRAFT_108521 [Emiliania huxleyi CCMP1516]	K04097	prostaglandin-H2 D-isomerase / glutathione transferase [EC:5.3.99.2 2.5.1.18]
815	Unigene23490	17	8	8	35.19	216	23.6587	8.44092	0.99	0.148	AQK78141.1	Fructokinase-2, partial [Zea mays]	-	-
816	Unigene6345	13	7	7	21.31	352	39.3995	8.54346	1	0.965	XP_008454767.1	PREDICTED: annexin D5-like [Cucumis melo]	-	-
817	Unigene1026	18	13	13	19.8	808	88.2736	8.55811	1.17	0.00233	XP_004975336.1	PREDICTED: cell division cycle 5-like protein [Setaria italica]	K12860	pre-mRNA-splicing factor CDC5/CEF1
818	Cluster-36722.7089-orf1	12	6	6	35.27	241	26.1106	8.07471	1.32	0.00012	XP_005772336.1	hypothetical protein EMIHUDRAFT_101939 [Emiliania huxleyi CCMP1516]	-	-
819	Unigene26458	11	2	2	17.39	115	13.0927	10.9312	0.97	0.428	KOO30492.1	hypothetical protein Ctob_011686 [Chrysochromulina sp. CCMP291]	-	-
820	Unigene26477	11	4	4	19.2	250	27.2167	5.50342	1.2	0.000264	KOO23467.1	proteasome subunit alpha type-4-like protein [Chrysochromulina sp. CCMP291]	K02728	20S proteasome subunit alpha 3 [EC:3.4.25.1]
821	Unigene26535	11	4	4	22.9	214	23.2396	7.72314	0.88	0.00916	KOO22234.1	methionine-r-sulfoxide reductase b2 [Chrysochromulina sp. CCMP291]	K07305	peptide-methionine (R)-S-oxide reductase [EC:1.8.4.12]
822	CL7000.Contig2	20	8	8	30.68	264	28.3315	9.89111	1.08	0.0174	XP_005775650.1	vacuolar H+-ATPase V1 sector, subunit D [Emiliania huxleyi CCMP1516]	K02149	V-type H+-transporting ATPase subunit D
823	Cluster-36722.16030-orf1	11	4	4	26.4	178	18.0192	5.35107	1.16	0.0139	KOO35701.1	hypothetical protein Ctob_010033, partial [Chrysochromulina tobinii]	-	-
824	Cluster-36722.17524-orf1	18	10	10	18.44	602	64.5624	8.77783	1	0.892	EJK63338.1	hypothetical protein THAOC_16004, partial [Thalassiosira oceanica]	-	-
825	Cluster-36722.798-orf1	10	5	5	19.76	329	33.715	4.98291	1.03	0.0719	KOO27499.1	hypothetical protein Ctob_007241 [Chrysochromulina tobinii]	-	-
826	Unigene11272	10	3	3	14.2	176	19.7621	6.15088	0.72	0.0011	XP_005760133.1	hypothetical protein EMIHUDRAFT_218228 [Emiliania huxleyi CCMP1516]	K12948	signal peptidase complex subunit 3 [EC:3.4.-.-]
827	CL10055.Contig2	17	6	6	19.44	324	34.7847	10.0376	1.08	0.00334	XP_005774759.1	hypothetical protein EMIHUDRAFT_450766, partial [Emiliania huxleyi CCMP1516]	K00655	1-acyl-sn-glycerol-3-phosphate acyltransferase [EC:2.3.1.51]
828	CL9195.Contig2	7	3	3	8.36	359	37.8739	10.0083	1.19	0.00328	KOO28213.1	mitochondrial substrate carrier family protein [Chrysochromulina sp. CCMP291]	K14684	solute carrier family 25 (mitochondrial phosphate transporter), member 23/24/25/41
829	Cluster-36722.11789-orf1	10	3	3	12.24	286	30.5884	9.62744	1.03	0.0209	OSX69866.1	hypothetical protein BU14_1055s0001 [Porphyra umbilicalis]	-	-
830	Unigene13592	23	8	8	13.74	495	54.6841	8.85107	0.9	0.0157	KOO31825.1	protein transport protein sec61 alpha subunit [Chrysochromulina sp. CCMP291]	K10956	protein transport protein SEC61 subunit alpha
831	Unigene1486	14	7	7	26.05	311	32.2111	5.13525	1.06	0.0231	KOO33395.1	dihydrodipicolinate reductase [Chrysochromulina sp. CCMP291]	K00215	4-hydroxy-tetrahydrodipicolinate reductase [EC:1.17.1.8]
832	Unigene11323	7	5	5	29.25	253	28.0757	9.43701	1.03	0.331	KOO29288.1	hypothetical protein Ctob_014619 [Chrysochromulina sp. CCMP291]	-	-
833	Cluster-39951.0-orf1	7	1	1	8.89	180	19.2438	8.60205	0.78	0.00345	GAX24567.1	hypothetical protein FisN_4Hh086 [Fistulifera solaris]	K03676	glutaredoxin 3
834	Unigene4654	15	10	9	18.57	560	58.589	7.91357	1.23	0.000685	XP_015067866.1	PREDICTED: basic proline-rich protein-like isoform X1 [Solanum pennellii]	-	-
835	Unigene14287	21	7	7	31.75	274	30.2345	9.68604	0.79	0.00057	XP_009033110.1	hypothetical protein AURANDRAFT_70714, partial [Aureococcus anophagefferens]	-	-
836	Unigene6967	6	4	4	8.13	652	68.0805	9.42236	1.52	0.000487	XP_005784441.1	hypothetical protein EMIHUDRAFT_434171, partial [Emiliania huxleyi CCMP1516]	-	-
837	Cluster-36722.15608-orf1	4	1	1	8.25	206	22.3377	7.73779	1.01	0.888	KOO24574.1	hypothetical protein Ctob_006425 [Chrysochromulina tobinii]	-	-
838	Cluster-36722.25846-orf1	15	5	5	48.72	117	13.2604	4.93213	1.18	0.000175	KOO21007.1	hypothetical protein Ctob_001171 [Chrysochromulina tobinii]	-	-
839	Cluster-36722.12188-orf1	19	7	7	38.22	157	17.7196	10.0376	1.07	0.0794	PTQ41011.1	hypothetical protein MARPO_0036s0018 [Marchantia polymorpha]	K02960	small subunit ribosomal protein S16e
840	Cluster-36722.14311-orf1	8	4	4	35.1	151	16.9577	10.4185	1.14	0.0187	XP_005788293.1	hypothetical protein EMIHUDRAFT_440871 [Emiliania huxleyi CCMP1516]	-	-
841	Unigene29510	15	3	3	14.95	214	24.4598	9.46631	0.92	0.0532	KOO27534.1	r- sec22-family [Chrysochromulina sp. CCMP291]	K08517	vesicle transport protein SEC22
842	CL11932.Contig1	15	6	6	13.11	488	53.9103	7.15186	0.85	0.0077	KOO31098.1	s-adenosyl homocysteine hydrolase [Chrysochromulina sp. CCMP291]	K00297	methylenetetrahydrofolate reductase (NADH) [EC:1.5.1.54]
843	CL3414.Contig5	10	8	8	9.68	950	100.253	7.23975	1.06	0.0614	OSX79978.1	hypothetical protein BU14_0066s0031 [Porphyra umbilicalis]	K22745	apoptosis-inducing factor 2
844	Unigene5039	11	8	8	7.88	1307	138.544	4.71631	1.39	0.000583	CAD22154.1	pherophorin-dz1 protein [Volvox carteri f. nagariensis]	K17094	annexin A6
845	CL3537.Contig2	18	9	9	12.47	826	87.181	7.56201	0.78	6.69e-06	KXZ54908.1	hypothetical protein GPECTOR_4g980 [Gonium pectorale]	K01760	cysteine-S-conjugate beta-lyase [EC:4.4.1.13]
846	CL4718.Contig3	12	4	4	20.77	183	20.2226	9.62744	0.84	0.00132	KOO52935.1	chaperone protein [Chrysochromulina sp. CCMP291]	K03686	molecular chaperone DnaJ
847	CL838.Contig2	9	6	6	15.7	535	57.2126	8.68994	0.96	0.0927	GAX11179.1	hypothetical protein FisN_9Hh274 [Fistulifera solaris]	-	-
848	CL3031.Contig2	14	8	8	32.38	244	26.2544	9.24658	0.85	0.00164	KOO35481.1	hypothetical protein Ctob_011947 [Chrysochromulina sp. CCMP291]	-	-
849	Cluster-36722.5675-orf2	16	4	4	21.6	162	17.4951	8.23584	1.15	0.00227	XP_005756616.1	hypothetical protein EMIHUDRAFT_374564 [Emiliania huxleyi CCMP1516]	K03608	cell division topological specificity factor
850	CL3889.Contig2	10	4	4	27.78	162	17.2797	6.55127	0.99	0.453	XP_005790227.1	hypothetical protein EMIHUDRAFT_109596 [Emiliania huxleyi CCMP1516]	K03769	peptidyl-prolyl cis-trans isomerase C [EC:5.2.1.8]
851	Unigene32843	12	6	6	22.34	273	30.4021	6.68311	1.07	0.015	KOO22031.1	multicatalytic endopeptidase complex alpha subunit-like protein [Chrysochromulina sp. CCMP291]	K02730	20S proteasome subunit alpha 1 [EC:3.4.25.1]
852	CL9661.Contig1	12	7	7	21.18	406	42.1888	8.55811	1.01	0.545	KOO26067.1	aminoacyl tRNA synthase complex-interacting multifunctional protein 1 [Chrysochromulina sp. CCMP291]	K15437	aminoacyl tRNA synthase complex-interacting multifunctional protein 1
853	Unigene13536	7	3	3	9.25	400	43.5682	9.27588	0.78	0.000753	KOO28939.1	isoform a [Chrysochromulina sp. CCMP291]	K15272	solute carrier family 35 (UDP-sugar transporter), member A1/2/3
854	Unigene6841	24	9	9	21.87	439	45.8904	9.01221	0.91	0.00398	XP_015158442.1	PREDICTED: atrophin-1-like [Solanum tuberosum]	-	-
855	Unigene23713	21	7	7	23.94	330	36.2097	6.66846	1.03	0.418	XP_005758143.1	receptor of activated protein kinase C [Emiliania huxleyi CCMP1516]	-	-
856	CL9735.Contig1	21	13	13	17.01	1440	158.207	6.23975	0.99	0.48	XP_005794159.1	hypothetical protein EMIHUDRAFT_447448 [Emiliania huxleyi CCMP1516]	K12828	splicing factor 3B subunit 1
857	Cluster-36722.9217-orf1	11	8	8	16.3	552	59.1611	6.91748	1.02	0.535	XP_005779948.1	hypothetical protein EMIHUDRAFT_443171 [Emiliania huxleyi CCMP1516]	K00012	UDPglucose 6-dehydrogenase [EC:1.1.1.22]
858	Cluster-36722.19979-orf1	6	3	3	6.82	484	50.4362	9.31982	1.13	2.47e-05	KOO35800.1	NADH fad-containing subunit [Chrysochromulina tobinii]	K17872	demethylphylloquinone reductase [EC:1.6.5.12]
859	Unigene32752	6	4	4	29.77	215	22.6668	9.53955	1.36	0.0328	KOO29310.1	ankyrin repeat domain-containing protein 2 [Chrysochromulina sp. CCMP291]	K21442	ankyrin repeat domain-containing protein 54
860	Cluster-36722.16066-orf1	11	7	4	13.04	629	68.6342	6.23975	0.97	0.29	XP_005766753.1	hypothetical protein EMIHUDRAFT_66467 [Emiliania huxleyi CCMP1516]	K01953	asparagine synthase (glutamine-hydrolysing) [EC:6.3.5.4]
861	CL1729.Contig6	10	7	7	9.6	885	96.5723	6.26514	1.13	0.00119	-	-	-	-
862	CL9792.Contig1	14	9	9	23.31	502	54.2931	7.00537	1.19	0.00838	XP_005785625.1	hypothetical protein EMIHUDRAFT_449441 [Emiliania huxleyi CCMP1516]	K00067	dTDP-4-dehydrorhamnose reductase [EC:1.1.1.133]
863	Unigene17515	7	4	4	16.73	269	27.3214	7.25439	0.98	0.461	XP_009035901.1	hypothetical protein AURANDRAFT_71291, partial [Aureococcus anophagefferens]	K07512	mitochondrial enoyl-[acyl-carrier protein] reductase / trans-2-enoyl-CoA reductase [EC:1.3.1.- 1.3.1.38]
864	Cluster-36722.6174-orf1	9	4	4	13.19	364	39.566	6.13818	0.85	0.00598	XP_005779218.1	ornithine carbamoyltransferase [Emiliania huxleyi CCMP1516]	K00611	ornithine carbamoyltransferase [EC:2.1.3.3]
865	Cluster-36722.21842-orf1	20	4	4	9.83	417	45.9774	6.11279	1.11	0.00126	KOO34843.1	hypothetical protein Ctob_008519 [Chrysochromulina tobinii]	-	-
866	Cluster-46056.0-orf2	4	1	1	10.12	168	17.9612	7.91357	0.86	0.0406	XP_005779907.1	hypothetical protein EMIHUDRAFT_460725, partial [Emiliania huxleyi CCMP1516]	-	-
867	Cluster-36722.15470-orf1	10	4	4	20.79	279	29.495	7.28369	1.12	0.0539	XP_005851487.1	hypothetical protein CHLNCDRAFT_137866 [Chlorella variabilis]	K00627	pyruvate dehydrogenase E2 component (dihydrolipoamide acetyltransferase) [EC:2.3.1.12]
868	Cluster-36722.14990-orf2	13	3	1	7.17	321	34.2899	9.37842	0.87	0.0624	XP_005820784.1	hypothetical protein GUITHDRAFT_81079 [Guillardia theta CCMP2712]	K15283	solute carrier family 35, member E1
869	Cluster-36722.28054-orf1	7	2	2	8.6	314	33.5651	7.34229	1.04	0.321	XP_002181460.1	predicted protein [Phaeodactylum tricornutum CCAP 1055/1]	-	-
870	Unigene32664	18	6	6	34.95	206	21.6977	5.42725	0.9	0.00253	KOO22610.1	chaperone protein -related protein [Chrysochromulina sp. CCMP291]	-	-
871	CL12219.Contig3	9	5	4	8.68	726	80.2382	6.58057	1.43	7.33e-06	KOO29768.1	g protein alpha-subunit [Chrysochromulina sp. CCMP291]	-	-
872	Unigene20079	14	11	11	11.98	1052	114.319	6.82959	0.91	0.021	KOO33603.1	d-lactate dehydrogenase [Chrysochromulina sp. CCMP291]	K18930	D-lactate dehydrogenase
873	Unigene23597	9	3	1	18.92	185	20.8401	5.45264	1.74	0.000345	XP_020395843.1	uncharacterized protein DDB_G0271670, partial [Zea mays]	-	-
874	Cluster-36722.11648-orf1	10	5	5	21.97	223	24.991	6.3667	0.93	0.00601	KOO21828.1	tetrapyrrole-binding protein [Chrysochromulina tobinii]	-	-
875	Cluster-36722.15477-orf1	7	4	4	22.03	227	24.828	5.46533	1.06	0.256	XP_005766383.1	hypothetical protein EMIHUDRAFT_445772 [Emiliania huxleyi CCMP1516]	K15028	translation initiation factor 3 subunit K
876	CL8916.Contig8	23	3	3	17.91	201	21.8672	7.50342	0.88	0.0188	ABA55527.1	chloroplast light harvesting protein isoform 11 [Isochrysis galbana]	-	-
877	CL284.Contig1	9	6	6	10.1	762	79.0085	5.19873	1.15	0.00244	XP_005791198.1	hypothetical protein EMIHUDRAFT_224177 [Emiliania huxleyi CCMP1516]	K01551	arsenite/tail-anchored protein-transporting ATPase [EC:7.3.2.7 7.3.-.-]
878	Unigene29623	8	3	3	17.51	177	17.9249	4.43701	0.91	0.0293	XP_002957479.1	hypothetical protein VOLCADRAFT_107693 [Volvox carteri f. nagariensis]	-	-
879	Unigene10598	11	4	4	40.38	156	16.1447	9.70068	0.91	0.0138	OTF86159.1	putative sodium/solute symporter [Helianthus annuus]	-	-
880	Unigene26876	12	6	6	15.89	365	39.8391	9.81787	0.99	0.533	XP_009038586.1	hypothetical protein AURANDRAFT_71929, partial [Aureococcus anophagefferens]	K17800	LETM1 and EF-hand domain-containing protein 1, mitochondrial
881	Unigene10759	11	8	8	6.94	1225	136.797	8.71924	0.85	0.00501	KOO32564.1	udp-galactopyranose mutase [Chrysochromulina sp. CCMP291]	K01784	UDP-glucose 4-epimerase [EC:5.1.3.2]
882	Unigene26846	32	9	9	37.99	279	31.0496	6.55127	0.96	0.0928	XP_005787117.1	hypothetical protein EMIHUDRAFT_447067, partial [Emiliania huxleyi CCMP1516]	K03675	glutaredoxin 2
883	Unigene634	13	5	5	22.87	258	27.6333	6.06201	1	0.938	XP_005768347.1	hypothetical protein EMIHUDRAFT_464350 [Emiliania huxleyi CCMP1516]	K00799	glutathione S-transferase [EC:2.5.1.18]
884	Cluster-36722.30667-orf1	5	2	2	9.42	276	29.5346	5.19873	0.75	0.00106	XP_005767305.1	hypothetical protein EMIHUDRAFT_350414 [Emiliania huxleyi CCMP1516]	-	-
885	Cluster-36722.19410-orf1	4	1	1	11.63	86	9.24595	3.99268	0.41	0.000855	KOO26068.1	ferredoxin (2fe-2s) [Chrysochromulina tobinii]	K02639	ferredoxin
886	Unigene25975	10	7	7	17.24	522	54.4147	9.0415	1.13	0.02	XP_009032640.1	hypothetical protein AURANDRAFT_60726 [Aureococcus anophagefferens]	K12823	ATP-dependent RNA helicase DDX5/DBP2 [EC:3.6.4.13]
887	Cluster-36722.16958-orf1	16	9	9	22.63	495	52.2135	6.48096	1.05	0.00127	XP_005787428.1	putative stomatin-like protein [Emiliania huxleyi CCMP1516]	-	-
888	Unigene17649	6	4	4	12.09	455	50.2246	6.01123	1.22	0.00162	KOO25930.1	aig1 family protein [Chrysochromulina sp. CCMP291]	-	-
889	Unigene23736	8	6	6	20.14	442	46.1086	5.021	1.04	0.143	KOO53150.1	cell division protein, partial [Chrysochromulina sp. CCMP291]	K03531	cell division protein FtsZ
890	Cluster-36722.2667-orf1	11	3	2	14.35	216	23.1289	5.35107	0.86	0.000201	KOO27266.1	peptidyl-prolyl cis-trans isomerase [Chrysochromulina tobinii]	K09568	FK506-binding protein 1 [EC:5.2.1.8]
891	Cluster-36722.20975-orf1	15	5	1	16.27	418	43.5415	5.0083	0.93	0.0537	GAX15089.1	hypothetical protein FisN_12Lh214 [Fistulifera solaris]	-	-
892	Unigene14167	8	5	5	12.72	464	50.4345	5.70654	1.23	0.00066	KOO33560.1	RuvB-like 1 [Chrysochromulina sp. CCMP291]	K04499	RuvB-like protein 1 [EC:3.6.4.12]
893	Unigene17285	27	13	13	30.88	434	46.9736	6.78564	0.91	0.0806	KOO27150.1	phospho-2-dehydro-3-deoxyheptonate aldolase [Chrysochromulina sp. CCMP291]	K01626	3-deoxy-7-phosphoheptulonate synthase [EC:2.5.1.54]
894	CL7801.Contig1	26	12	12	30.16	441	49.9285	5.64307	1.29	0.000145	KOO28404.1	dead-box ATP-dependent RNA helicase 56-like protein [Chrysochromulina sp. CCMP291]	K12812	ATP-dependent RNA helicase UAP56/SUB2 [EC:3.6.4.13]
895	Unigene20470	10	4	4	34.48	145	15.9253	9.5249	0.64	0.000123	-	-	-	-
896	CL9476.Contig1	4	2	2	9.12	318	32.89	10.4038	0.76	0.000844	KOO33723.1	hypothetical protein Ctob_013034 [Chrysochromulina sp. CCMP291]	-	-
897	Cluster-36722.13846-orf1	9	4	4	15.58	308	34.5332	6.26514	1.24	0.000386	XP_005790242.1	COPE1, epsilon subunit of the coatomer [Emiliania huxleyi CCMP1516]	K17268	coatomer subunit epsilon
898	Unigene23582	9	7	7	28.06	253	26.5762	6.07471	1.26	0.000159	XP_005794190.1	hypothetical protein EMIHUDRAFT_194264 [Emiliania huxleyi CCMP1516]	-	-
899	Unigene26884	12	3	2	18.32	202	21.928	7.28369	1.33	4.49e-05	KOO44198.1	udp-glucose pyrophosphorylase [Chrysochromulina sp. CCMP291]	K00963	UTP--glucose-1-phosphate uridylyltransferase [EC:2.7.7.9]
900	CL5883.Contig2	15	11	10	12.04	1088	116.197	4.95752	0.98	0.155	XP_005786766.1	alanyl-tRNA synthetase [Emiliania huxleyi CCMP1516]	K01872	alanyl-tRNA synthetase [EC:6.1.1.7]
901	Cluster-36722.17449-orf1	10	3	3	18.32	191	21.3011	6.78564	1.39	2.17e-05	OSX73063.1	hypothetical protein BU14_0381s0004 [Porphyra umbilicalis]	K17279	receptor expression-enhancing protein 5/6
902	CL3013.Contig1	12	6	5	12.2	623	67.085	4.84326	0.94	0.0907	OSX73063.1	hypothetical protein BU14_0381s0004 [Porphyra umbilicalis]	K08869	aarF domain-containing kinase
903	Cluster-36722.5857-orf1	12	8	8	13.77	552	63.905	5.97314	0.97	0.423	KOO21375.1	eukaryotic translation initiation factor 3 subunit l-like protein [Chrysochromulina tobinii]	K15029	translation initiation factor 3 subunit L
904	CL5619.Contig2	23	12	12	27.02	496	51.8895	5.40186	1.18	0.000133	ABA41400.1	pherophorin-C2 protein precursor [Chlamydomonas reinhardtii]	-	-
905	Cluster-36722.6047-orf1	14	10	10	10.79	945	100.877	7.34229	0.9	0.00386	KOO34416.1	methionyl-tRNA synthetase [Chrysochromulina tobinii]	K01874	methionyl-tRNA synthetase [EC:6.1.1.10]
906	CL5337.Contig2	16	6	5	13.06	467	49.6498	9.40771	0.82	0.000295	KOO27796.1	hypothetical protein Ctob_011750 [Chrysochromulina sp. CCMP291]	K08193	MFS transporter, ACS family, solute carrier family 17 (sodium-dependent inorganic phosphate cotransporter), other
907	Unigene11273	28	18	18	29.71	680	75.7248	5.35107	0.78	2.37e-05	KOO52757.1	cytochrome p450 [Chrysochromulina sp. CCMP291]	K24543	cytochrome P450 family 97 subfamily B polypeptide 3
908	CL2658.Contig15	26	12	11	34.7	977	97.0086	5.5415	0.86	0.00645	OIW09032.1	hypothetical protein TanjilG_05876, partial [Lupinus angustifolius]	K03687	molecular chaperone GrpE
909	CL5969.Contig2	23	10	10	27.61	373	40.0508	5.42725	1.24	7.68e-05	XP_005793254.1	hypothetical protein EMIHUDRAFT_439471 [Emiliania huxleyi CCMP1516]	-	-
910	Unigene32741	17	8	8	12.76	713	79.2218	9.5542	1.09	0.0104	KOO30042.1	hypothetical protein Ctob_014195 [Chrysochromulina sp. CCMP291]	-	-
911	Unigene17279	10	4	4	13.96	265	29.3611	7.37158	0.95	0.00526	CEG37745.1	Sec20 [Plasmopara halstedii]	K08493	vesicle transport through interaction with t-SNAREs 1
912	Unigene10859	8	3	3	12.59	278	29.2362	5.09717	1.36	0.00222	XP_005761449.1	hypothetical protein EMIHUDRAFT_452937 [Emiliania huxleyi CCMP1516]	-	-
913	CL2658.Contig39	18	6	4	15.36	957	92.9695	4.93213	0.87	0.0142	CAD22154.1	pherophorin-dz1 protein [Volvox carteri f. nagariensis]	-	-
914	CL10722.Contig3	6	2	2	11.29	186	19.5863	5.5542	0.52	3.01e-05	XP_005764442.1	light harvesting protein [Emiliania huxleyi CCMP1516]	-	-
915	Cluster-36722.12682-orf1	6	4	3	12.08	480	51.9583	5.40186	0.78	0.047	AFE02912.1	plastid cytochrome c peroxidase [Emiliania huxleyi]	K00428	cytochrome c peroxidase [EC:1.11.1.5]
916	Unigene10575	7	4	4	4.42	928	101.179	5.35107	1.1	0.00444	XP_009037580.1	hypothetical protein AURANDRAFT_27603 [Aureococcus anophagefferens]	K08776	puromycin-sensitive aminopeptidase [EC:3.4.11.14]
917	Cluster-36722.28051-orf1	10	6	6	9.54	776	82.4653	4.62744	0.78	0.0014	XP_002181876.1	predicted protein [Phaeodactylum tricornutum CCAP 1055/1]	-	-
918	CL12606.Contig1	18	7	7	28.92	287	30.6715	5.5415	1.08	0.00649	KOO35396.1	ATP synthase f1 subunit gamma [Chrysochromulina sp. CCMP291]	K02136	F-type H+-transporting ATPase subunit gamma
919	Cluster-36722.16371-orf1	8	3	3	15.53	219	23.607	8.22119	1.05	0.0305	KOO33283.1	trifunctional enzyme subunit mitochondrial-like protein [Chrysochromulina tobinii]	-	-
920	CL10044.Contig1	11	3	3	16.67	216	24.3283	9.81787	0.97	0.32	XP_005757770.1	60S ribosomal protein L10a [Emiliania huxleyi CCMP1516]	K02865	large subunit ribosomal protein L10Ae
921	CL707.Contig2	20	10	10	19.67	600	64.7961	6.41748	1	0.878	KOO28770.1	isocitrate lyase [Chrysochromulina sp. CCMP291]	K01637	isocitrate lyase [EC:4.1.3.1]
922	Unigene14729	11	4	4	18.56	264	28.3734	8.73389	1.02	0.435	XP_005766819.1	putative endopeptidase Clp [Emiliania huxleyi CCMP1516]	K01358	ATP-dependent Clp protease, protease subunit [EC:3.4.21.92]
923	Unigene31775	10	6	6	22.85	302	31.2042	5.16064	1	0.677	OEU23024.1	hypothetical protein FRACYDRAFT_233190 [Fragilariopsis cylindrus CCMP1102]	-	-
924	CL7222.Contig2	16	9	5	7.17	1227	132.949	6.53662	0.94	0.0279	OSX79974.1	LOW QUALITY PROTEIN: hypothetical protein BU14_0066s0027 [Porphyra umbilicalis]	K03235	elongation factor 3
925	Cluster-36722.14966-orf1	13	7	7	9.2	1043	115.713	5.46533	0.91	0.0661	XP_005781021.1	putative valyl-tRNA synthetase [Emiliania huxleyi CCMP1516]	K01873	valyl-tRNA synthetase [EC:6.1.1.9]
926	CL2636.Contig2	31	8	2	31.28	243	26.8154	4.65283	1.19	0.000351	KOO23420.1	14-3-3 protein [Chrysochromulina sp. CCMP291]	K06630	14-3-3 protein epsilon
927	Cluster-36722.13028-orf1	5	3	3	16.57	332	34.0068	8.70459	1.03	0.29	XP_005789327.1	hypothetical protein EMIHUDRAFT_449141 [Emiliania huxleyi CCMP1516]	-	-
928	CL8181.Contig2	11	4	4	37.59	133	13.9661	5.2876	0.91	0.0294	KOO32614.1	hypothetical protein Ctob_009779 [Chrysochromulina sp. CCMP291]	-	-
929	Unigene1677	16	10	10	17.92	625	68.0724	5.26221	1.06	0.0305	XP_009032987.1	hypothetical protein AURANDRAFT_70670, partial [Aureococcus anophagefferens]	-	-
930	Cluster-36722.16464-orf1	12	7	7	19.84	368	40.4595	4.91943	0.92	0.0232	KOO24647.1	hypothetical protein Ctob_003746 [Chrysochromulina tobinii]	-	-
931	Unigene20038	7	2	2	19.02	205	22.2263	4.95752	1.08	0.174	XP_005766894.1	COPZ1, zeta subunit of the coatomer [Emiliania huxleyi CCMP1516]	K20472	coatomer subunit zeta
932	CL10984.Contig1	14	8	8	12.09	794	86.4951	6.60986	0.9	0.0297	XP_005783804.1	cysteine--tRNA ligase [Emiliania huxleyi CCMP1516]	K01883	cysteinyl-tRNA synthetase [EC:6.1.1.16]
933	CL2730.Contig1	6	4	4	13.23	393	41.9388	9.99365	1.15	0.00245	XP_005788116.1	hypothetical protein EMIHUDRAFT_440960, partial [Emiliania huxleyi CCMP1516]	-	-
934	CL4660.Contig1	6	4	4	9.02	510	55.8925	8.89502	0.96	0.121	XP_005766294.1	hypothetical protein EMIHUDRAFT_103709 [Emiliania huxleyi CCMP1516]	-	-
935	Unigene31572	3	2	2	3.63	937	100.86	7.44482	1.08	0.0248	KOO23197.1	hypothetical protein Ctob_002882 [Chrysochromulina sp. CCMP291]	K20783	arabinosyltransferase [EC:2.4.2.-]
936	Unigene1548	20	6	6	28.9	353	36.5031	7.1958	0.97	0.302	OSX70125.1	hypothetical protein BU14_0892s0004 [Porphyra umbilicalis]	-	-
937	Cluster-9114.0-orf2	13	4	4	49.44	89	10.2144	9.83252	0.9	0.0468	YP_005088653.1	photosystem I subunit II [Phaeocystis antarctica]	K02692	photosystem I subunit II
938	Cluster-7889.0-orf1	13	3	3	20.39	152	15.6462	8.68994	0.71	0.000109	XP_005778553.1	hypothetical protein EMIHUDRAFT_457412 [Emiliania huxleyi CCMP1516]	-	-
939	Unigene17631	26	9	9	25.87	259	29.2335	9.64209	1.03	0.221	XP_005760601.1	hypothetical protein EMIHUDRAFT_438398 [Emiliania huxleyi CCMP1516]	K02984	small subunit ribosomal protein S3Ae
940	Cluster-36722.18641-orf1	5	1	1	2.32	517	56.101	6.91748	0.93	0.0736	KOO25352.1	imp dehydrogenase [Chrysochromulina tobinii]	K00088	IMP dehydrogenase [EC:1.1.1.205]
941	Unigene23449	4	2	2	8.85	305	34.4387	10.3452	1.31	0.00156	KOO24821.1	hypothetical protein Ctob_005533 [Chrysochromulina sp. CCMP291]	-	-
942	Cluster-47320.1-orf1	6	5	5	34.78	207	21.0696	7.02002	1.25	1.32e-06	XP_005794070.1	hypothetical protein EMIHUDRAFT_425734 [Emiliania huxleyi CCMP1516]	-	-
943	Cluster-36722.14457-orf1	16	10	10	13.5	815	90.2751	6.37939	1.01	0.812	XP_005776122.1	hypothetical protein EMIHUDRAFT_469450 [Emiliania huxleyi CCMP1516]	K00045	mannitol 2-dehydrogenase [EC:1.1.1.67]
944	CL5134.Contig2	11	4	4	9.03	432	46.1426	7.09326	1	0.986	KOO26112.1	hypothetical protein Ctob_012367 [Chrysochromulina sp. CCMP291]	-	-
945	CL3270.Contig1	9	4	4	11.93	419	45.1267	5.16064	1	0.971	XP_005769806.1	hypothetical protein EMIHUDRAFT_436388 [Emiliania huxleyi CCMP1516]	K17609	nucleoredoxin [EC:1.8.1.8]
946	CL12485.Contig2	27	12	12	13.56	1025	113.13	6.21436	0.96	0.0173	CBJ33425.1	Isoleucyl-tRNA Synthetase [Ectocarpus siliculosus]	K01870	isoleucyl-tRNA synthetase [EC:6.1.1.5]
947	Cluster-41489.0-orf1	9	3	1	4.01	698	79.4858	4.90674	0.75	0.464	XP_008915791.1	heat shock protein 90-2 [Phytophthora parasitica INRA-310]	K04079	molecular chaperone HtpG
948	Unigene32412	10	6	6	9.86	649	71.527	5.99854	0.97	0.231	KOO32047.1	arginyl-tRNA synthetase [Chrysochromulina sp. CCMP291]	K01887	arginyl-tRNA synthetase [EC:6.1.1.19]
949	CL4224.Contig1	15	8	8	17.01	582	62.6221	7.79639	1.06	0.0202	XP_005790230.1	hypothetical protein EMIHUDRAFT_70323 [Emiliania huxleyi CCMP1516]	K00873	pyruvate kinase [EC:2.7.1.40]
950	Unigene11594	14	9	9	19.7	538	58.0084	6.97607	1.03	0.075	KOO34853.1	chaperonin containing tcp1 delta subunit [Chrysochromulina sp. CCMP291]	K09496	T-complex protein 1 subunit delta
951	CL11896.Contig1	5	5	5	9.82	601	66.0566	5.66846	0.97	0.0722	KOO30920.1	hypothetical protein Ctob_014500 [Chrysochromulina sp. CCMP291]	K01890	phenylalanyl-tRNA synthetase beta chain [EC:6.1.1.20]
952	Cluster-36722.2642-orf1	14	2	1	11.01	218	23.3386	5.50342	0.63	0.0014	ABA55530.1	chloroplast light harvesting protein isoform 14 [Isochrysis galbana]	K08910	light-harvesting complex I chlorophyll a/b binding protein 4
953	Cluster-42848.0-orf1	9	3	3	8.19	476	48.2423	5.99854	1	0.901	KAD5318077.1	hypothetical protein E3N88_18023 [Mikania micrantha]	-	-
954	Unigene26205	16	3	3	11.89	185	20.8037	9.99365	0.78	0.00536	XP_005768107.1	hypothetical protein EMIHUDRAFT_451669 [Emiliania huxleyi CCMP1516]	K08902	photosystem II Psb27 protein
955	Cluster-36722.6111-orf1	6	1	1	14.29	70	7.78637	9.75928	0.74	0.00413	XP_005766342.1	hypothetical protein EMIHUDRAFT_356928, partial [Emiliania huxleyi CCMP1516]	K02923	large subunit ribosomal protein L38e
956	Cluster-36722.27374-orf1	9	2	2	19.58	143	16.0262	9.26123	1.01	0.909	XP_005789312.1	Hypothetical protein EMIHUDRAFT_63012 [Emiliania huxleyi CCMP1516]	K12833	pre-mRNA branch site protein p14
957	Unigene1442	8	2	2	8.52	270	29.2927	5.65576	1.02	0.644	XP_005783416.1	light harvesting protein [Emiliania huxleyi CCMP1516]	K08908	light-harvesting complex I chlorophyll a/b binding protein 2
958	Cluster-36722.29097-orf2	9	4	4	16.4	250	27.087	6.88818	1.29	0.000162	XP_005761371.1	hypothetical protein EMIHUDRAFT_120795 [Emiliania huxleyi CCMP1516]	-	-
959	CL1513.Contig1	16	5	5	33.14	172	19.0389	6.56592	1.07	0.0144	OQR89233.1	ubiquitin-conjugating enzyme E2, partial [Thraustotheca clavata]	K10580	ubiquitin-conjugating enzyme E2 N [EC:2.3.2.23]
960	Cluster-36722.28910-orf1	14	4	4	14.46	325	33.2993	9.62744	0.92	0.182	KOO24183.1	hypothetical protein Ctob_000238 [Chrysochromulina tobinii]	-	-
961	Cluster-36609.0-orf1	11	3	3	8.4	500	52.5499	8.01611	1.28	0.00113	KAA0155232.1	hypothetical protein FNF29_01983 [Cafeteria roenbergensis]	K01679	fumarate hydratase, class II [EC:4.2.1.2]
962	CL8259.Contig1	11	5	5	15.4	383	40.5564	6.46826	1.03	0.302	XP_005759230.1	hypothetical protein EMIHUDRAFT_453407 [Emiliania huxleyi CCMP1516]	-	-
963	CL7178.Contig1	9	5	5	4.85	1051	115.929	5.26221	1.12	0.0138	KOO53631.1	protein phosphatase 2c and cyclic nucleotide-binding kinase domain-containing protein [Chrysochromulina sp. CCMP291]	-	-
964	Cluster-36722.12770-orf1	14	5	5	53.92	102	11.2655	8.83643	0.96	0.189	PNW79728.1	hypothetical protein CHLRE_08g364751v5 [Chlamydomonas reinhardtii]	-	-
965	Cluster-36722.15090-orf1	21	7	7	34.09	220	23.3127	9.87646	0.79	4.03e-05	XP_005756594.1	hypothetical protein EMIHUDRAFT_471311 [Emiliania huxleyi CCMP1516]	-	-
966	CL1588.Contig4	12	5	5	24.54	216	22.8074	7.34229	1.21	0.0917	XP_013463022.1	late embryogenesis abundant (LEA)-like protein [Medicago truncatula]	-	-
967	Unigene3787	8	7	7	14.27	694	73.4259	4.99561	1.1	0.0332	XP_002945771.1	pathogenesis-related protein 1-like protein [Volvox carteri f. nagariensis]	-	-
968	Cluster-36722.13684-orf1	13	8	8	22.64	455	48.2955	7.1665	1.09	0.12	KOO31801.1	acetylornithine succinylornithine aminotransferase [Chrysochromulina tobinii]	K00821	acetylornithine/N-succinyldiaminopimelate aminotransferase [EC:2.6.1.11 2.6.1.17]
969	CL6513.Contig1	12	6	6	38.73	204	21.5828	7.18115	1.08	0.0913	KOO21645.1	hypothetical protein Ctob_000949 [Chrysochromulina sp. CCMP291]	-	-
970	Unigene10584	7	4	4	19.67	239	25.6349	8.83643	1.14	0.0137	OSX72207.1	hypothetical protein BU14_0458s0007 [Porphyra umbilicalis]	-	-
971	CL3771.Contig1	4	2	2	5.38	483	52.8429	8.76318	1.11	0.0257	KOO27236.1	hypothetical protein Ctob_009995 [Chrysochromulina sp. CCMP291]	-	-
972	Unigene1227	5	4	4	12.33	430	46.4936	7.32764	1	0.935	KOO53449.1	serine-pyruvate aminotransferase [Chrysochromulina sp. CCMP291]	K00830	alanine-glyoxylate transaminase / serine-glyoxylate transaminase / serine-pyruvate transaminase [EC:2.6.1.44 2.6.1.45 2.6.1.51]
973	Unigene20651	32	10	10	24.28	383	41.0982	9.11475	0.77	0.000645	KOO31236.1	hypothetical protein Ctob_013751 [Chrysochromulina sp. CCMP291]	-	-
974	CL11041.Contig1	8	3	3	17.65	221	22.5389	9.80322	1.05	0.0128	CAA46283.1	extensin, partial [Volvox carteri]	-	-
975	Cluster-36722.8543-orf1	18	9	9	17.85	594	66.9457	6.354	0.96	0.326	KOO31255.1	lysyl-tRNA synthetase [Chrysochromulina tobinii]	K04567	lysyl-tRNA synthetase, class II [EC:6.1.1.6]
976	CL3987.Contig1	4	1	1	4.94	243	26.4742	8.48486	1.74	4.36e-05	XP_005771235.1	hypothetical protein EMIHUDRAFT_209393 [Emiliania huxleyi CCMP1516]	K05857	phosphatidylinositol phospholipase C, delta [EC:3.1.4.11]
977	CL517.Contig1	14	9	9	24.76	420	44.6109	7.82568	0.93	0.011	KHN10789.1	Serine/threonine-protein kinase STN7, chloroplastic [Glycine soja]	-	-
978	Unigene12284	18	8	8	16.64	565	60.5062	5.41455	1	0.994	XP_021978612.1	serine/arginine repetitive matrix protein 1-like isoform X3 [Helianthus annuus]	-	-
979	Unigene1514	9	4	4	14.8	250	26.3124	5.8208	1.2	0.00176	OLP94574.1	Pentatricopeptide repeat-containing protein MRL1, chloroplastic [Symbiodinium microadriaticum]	K00799	glutathione S-transferase [EC:2.5.1.18]
980	CL10496.Contig1	16	5	5	12.04	540	56.4443	5.61768	0.82	3.26e-06	XP_005780773.1	hypothetical protein EMIHUDRAFT_449943 [Emiliania huxleyi CCMP1516]	K00942	guanylate kinase [EC:2.7.4.8]
981	Unigene13486	15	12	12	21.88	681	74.9122	4.90674	0.97	0.182	OEU19875.1	alpha/beta-hydrolase [Fragilariopsis cylindrus CCMP1102]	-	-
982	Cluster-36722.21216-orf1	12	5	5	17.22	395	42.6953	6.20166	0.91	0.0197	KOO52975.1	hypothetical protein Ctob_012100 [Chrysochromulina tobinii]	-	-
983	CL10306.Contig1	14	8	7	18.85	419	44.7157	7.04932	1.23	0.00271	XP_009034719.1	hypothetical protein AURANDRAFT_21841 [Aureococcus anophagefferens]	K14455	aspartate aminotransferase, mitochondrial [EC:2.6.1.1]
984	Cluster-36722.20058-orf1	22	8	8	14.42	548	61.6826	7.72314	0.89	0.00844	KOO32670.1	hypothetical protein Ctob_015428 [Chrysochromulina tobinii]	K17086	transmembrane 9 superfamily member 2/4
985	Cluster-36722.20467-orf1	10	3	3	8.11	493	50.4187	7.10791	1.06	0.122	CBN75775.1	conserved unknown protein [Ectocarpus siliculosus]	K12887	heterogeneous nuclear ribonucleoprotein M
986	Unigene27290	34	8	8	33.33	234	25.387	9.75928	1.1	0.000495	KOO25830.1	high mobility group [Chrysochromulina sp. CCMP291]	-	-
987	Cluster-36722.15273-orf1	17	12	12	45.3	362	37.895	5.5415	0.9	0.00118	XP_007510055.1	predicted protein [Bathycoccus prasinos]	K00856	adenosine kinase [EC:2.7.1.20]
988	CL9391.Contig8	15	6	5	12.48	689	69.5873	4.57666	0.91	0.0383	CAD22154.1	pherophorin-dz1 protein [Volvox carteri f. nagariensis]	K01092	myo-inositol-1(or 4)-monophosphatase [EC:3.1.3.25]
989	Cluster-45590.0-orf1	14	7	7	27.81	302	32.511	8.77783	1	0.987	KOO31941.1	syntaxin-72 [Chrysochromulina tobinii]	K08506	syntaxin of plants SYP7
990	Unigene22750	19	10	10	11.95	962	109.637	8.35303	1.01	0.718	KOO32136.1	eukaryotic translation initiation factor 3 subunit a [Chrysochromulina sp. CCMP291]	K03254	translation initiation factor 3 subunit A
991	Cluster-36722.12031-orf2	6	3	3	8.88	349	39.3459	6.87354	1.53	8.5e-05	KOO31798.1	histone-binding protein rbbp4 [Chrysochromulina tobinii]	K10752	histone-binding protein RBBP4
992	CL10502.Contig2	5	3	3	12.61	698	70.9848	5.8335	0.9	0.0104	CAD22154.1	pherophorin-dz1 protein [Volvox carteri f. nagariensis]	-	-
993	CL10693.Contig1	8	3	3	17.05	217	23.0926	4.94482	1.03	0.439	KOO24089.1	syntaxin-10 isoform 1 [Chrysochromulina sp. CCMP291]	K08498	syntaxin 6
994	Cluster-36722.14586-orf1	16	4	3	9.41	393	42.2114	9.15869	0.87	0.0312	KOO31396.1	plastidic triose-phosphate phosphate translocator [Chrysochromulina tobinii]	K15283	solute carrier family 35, member E1
995	Unigene30182	20	8	8	27.48	313	34.9764	7.25439	1.18	0.00167	XP_005782914.1	hypothetical protein EMIHUDRAFT_456563 [Emiliania huxleyi CCMP1516]	K01834	2,3-bisphosphoglycerate-dependent phosphoglycerate mutase [EC:5.4.2.11]
996	CL5251.Contig2	15	5	5	8.05	609	65.0951	6.354	1.03	0.233	XP_008907606.1	2-isopropylmalate synthase [Phytophthora parasitica INRA-310]	K01649	2-isopropylmalate synthase [EC:2.3.3.13]
997	Cluster-36722.19234-orf1	30	3	2	17.96	167	18.2973	4.88135	0.86	0.0189	XP_005761036.1	light harvesting protein [Emiliania huxleyi CCMP1516]	K08908	light-harvesting complex I chlorophyll a/b binding protein 2
998	Unigene32929	7	3	3	16.22	185	21.0016	7.37158	1.29	0.000217	KOO23599.1	nedd8-conjugating enzyme ubc12 [Chrysochromulina sp. CCMP291]	K10579	ubiquitin-conjugating enzyme E2 M [EC:2.3.2.34]
999	Cluster-36722.6166-orf1	7	5	5	7.18	850	90.0476	5.14795	1.22	0.00226	XP_005793588.1	hypothetical protein EMIHUDRAFT_426257 [Emiliania huxleyi CCMP1516]	K11836	ubiquitin carboxyl-terminal hydrolase 5/13 [EC:3.4.19.12]
1000	Unigene17645	13	6	6	13.27	505	56.236	5.61768	1.06	0.0804	KOO25964.1	ferrochelatase precursor [Chrysochromulina sp. CCMP291]	K01772	protoporphyrin/coproporphyrin ferrochelatase [EC:4.99.1.1 4.99.1.9]
1001	CL12633.Contig1	5	4	4	16.51	327	33.958	4.42432	1.07	0.0584	OSX73038.1	hypothetical protein BU14_0383s0012 [Porphyra umbilicalis]	-	-
1002	Unigene32977	14	4	4	15.83	240	25.1307	5.19873	0.98	0.543	XP_005787685.1	hypothetical protein EMIHUDRAFT_227563 [Emiliania huxleyi CCMP1516]	K00597	methionine synthase reductase [EC:1.16.1.8]
1003	Unigene17601	15	10	10	23.44	576	63.446	6.59521	1.05	0.0345	KOO28322.1	stress-induced protein sti1-like protein [Chrysochromulina sp. CCMP291]	-	-
1004	Cluster-36722.20329-orf1	14	3	3	21.76	170	18.016	8.39697	0.8	0.00575	KOO27665.1	DNA-binding family [Chrysochromulina tobinii]	-	-
1005	Unigene13414	14	6	6	7.11	760	82.9273	8.5874	1.2	0.000402	OSX69786.1	hypothetical protein BU14_1158s0001, partial [Porphyra umbilicalis]	K15516	fragile X mental retardation protein
1006	CL4714.Contig2	4	2	2	11.07	298	33.0318	5.32568	1.11	0.0404	-	-	-	-
1007	Cluster-36722.26900-orf1	15	5	5	19.08	283	29.4096	4.75439	1.17	0.00884	XP_016567331.1	PREDICTED: basic proline-rich protein-like [Capsicum annuum]	-	-
1008	Cluster-36722.7373-orf1	5	2	2	12.4	258	26.8467	10.5356	0.79	0.0909	PNW80534.1	hypothetical protein CHLRE_07g321400v5 [Chlamydomonas reinhardtii]	K11086	small nuclear ribonucleoprotein B and B'
1009	Cluster-36722.24232-orf3	6	4	4	12.18	435	45.7734	8.73389	1.02	0.299	KOO22313.1	udp-n-acetylglucosamine [Chrysochromulina tobinii]	K15272	solute carrier family 35 (UDP-sugar transporter), member A1/2/3
1010	CL11903.Contig1	22	5	5	21.2	184	19.8828	5.18604	1.04	0.208	KOO29720.1	translation initiation factor eif-5a [Chrysochromulina sp. CCMP291]	K03263	translation initiation factor 5A
1011	CL5973.Contig3	17	3	3	16.47	170	18.7528	5.70654	1.63	0.000109	-	-	-	-
1012	CL2290.Contig1	11	8	8	15.05	545	58.6614	6.29053	1.05	0.108	KOO26038.1	t-complex protein 1 subunit alpha-like protein [Chrysochromulina sp. CCMP291]	K09493	T-complex protein 1 subunit alpha
1013	Cluster-36722.13432-orf1	6	4	4	11.91	319	34.9401	5.63037	1.38	2.03e-05	KOO20903.1	protein sec13-like isoform 1 [Chrysochromulina tobinii]	K14004	protein transport protein SEC13
1014	Cluster-36722.15810-orf2	12	4	4	10.28	467	50.4164	8.99756	0.85	0.00806	XP_005769482.1	putative DNAJ [Emiliania huxleyi CCMP1516]	K03686	molecular chaperone DnaJ
1015	CL9883.Contig5	18	5	5	21.48	256	29.2083	11.1216	0.92	0.0143	OTG02759.1	hypothetical protein HannXRQ_Chr13g0416651 [Helianthus annuus]	-	-
1016	Cluster-37813.0-orf1	28	6	6	30.16	126	14.8462	9.94971	0.64	1.59e-06	YP_008145408.1	Ycf60 [Phaeocystis globosa]	K02884	large subunit ribosomal protein L19
1017	CL10654.Contig1	7	4	4	20.63	252	26.5411	8.36768	0.89	0.143	KOO25636.1	ferredoxin [Chrysochromulina sp. CCMP291]	-	-
1018	CL11260.Contig8	16	8	5	9.14	1083	114.169	4.90674	1	0.723	OSX69786.1	hypothetical protein BU14_1158s0001, partial [Porphyra umbilicalis]	K08869	aarF domain-containing kinase
1019	Cluster-36722.9497-orf1	12	7	1	9.98	872	92.8282	6.59521	1.24	0.00202	AND95762.1	Malate synthase [Prorocentrum minimum]	K01638	malate synthase [EC:2.3.3.9]
1020	Unigene29837	18	7	7	26.79	280	30.1606	4.76709	1.09	0.00578	XP_009032281.1	hypothetical protein AURANDRAFT_70520 [Aureococcus anophagefferens]	-	-
1021	CL9858.Contig1	20	6	6	26.36	258	28.4273	10.9604	0.98	0.594	XP_005790611.1	hypothetical protein EMIHUDRAFT_200700 [Emiliania huxleyi CCMP1516]	K02938	large subunit ribosomal protein L8e
1022	CL10874.Contig1	15	7	7	32.84	271	29.4011	9.49561	0.87	0.00102	KOO33260.1	translation initiation factor if-3 [Chrysochromulina sp. CCMP291]	K02520	translation initiation factor IF-3
1023	CL4443.Contig1	19	10	10	26.7	397	44.1724	7.41553	0.98	0.32	KOO25773.1	26s proteasome regulatory ATPase rpt4 [Chrysochromulina sp. CCMP291]	K03064	26S proteasome regulatory subunit T4
1024	Cluster-40228.0-orf1	9	4	4	13.8	297	31.7536	7.12256	0.78	0.000869	XP_005843729.1	hypothetical protein CHLNCDRAFT_59189 [Chlorella variabilis]	-	-
1025	Cluster-36722.9169-orf1	5	4	4	14.42	416	43.1813	7.82568	1.33	0.00181	XP_005763746.1	Protochlorophyllide reductase [Emiliania huxleyi CCMP1516]	K00218	protochlorophyllide reductase [EC:1.3.1.33]
1026	CL7016.Contig1	12	6	6	14.07	533	55.6911	6.48096	0.83	0.000311	XP_015629496.1	PREDICTED: basic proline-rich protein-like, partial [Oryza sativa Japonica Group]	-	-
1027	Cluster-36722.16643-orf1	14	10	10	11.82	1032	115.054	6.94678	0.93	0.0597	KOO22742.1	valyl-tRNA synthetase [Chrysochromulina tobinii]	K01873	valyl-tRNA synthetase [EC:6.1.1.9]
1028	Cluster-36722.5312-orf1	9	6	6	14.8	473	51.113	6.72705	0.96	0.15	KOO27321.1	methionine gamma-lyase [Chrysochromulina tobinii]	K01758	cystathionine gamma-lyase [EC:4.4.1.1]
1029	Cluster-36722.9980-orf1	19	5	5	22.18	266	28.9677	7.98682	0.74	2.18e-05	XP_005765904.1	light harvesting protein [Emiliania huxleyi CCMP1516]	K08915	light-harvesting complex II chlorophyll a/b binding protein 4
1030	Cluster-36722.7969-orf1	7	2	2	8.9	326	34.9802	6.3667	1.03	0.35	KOO23367.1	pili assembly chaperone [Chrysochromulina tobinii]	-	-
1031	CL12182.Contig2	16	5	5	16.74	460	50.3287	4.79248	1.31	7.43e-05	KOO29156.1	hypothetical protein Ctob_005756 [Chrysochromulina sp. CCMP291]	-	-
1032	Cluster-36722.27965-orf1	9	5	5	9.66	621	65.4562	6.68311	1.01	0.572	TYZ67270.1	hypothetical protein PybrP1_001477 [Pythium brassicum]	K24736	WD repeat-containing protein 1 (actin-interacting protein 1)
1033	CL4063.Contig2	17	10	10	9.19	1252	134.395	5.66846	1.03	0.231	XP_005792020.1	hypothetical protein EMIHUDRAFT_462184 [Emiliania huxleyi CCMP1516]	K17263	cullin-associated NEDD8-dissociated protein 1
1034	CL5732.Contig1	18	7	7	24.04	208	23.831	11.2095	1.01	0.832	XP_005781778.1	60S ribosomal protein L13 [Emiliania huxleyi CCMP1516]	K02873	large subunit ribosomal protein L13e
1035	Cluster-36722.15105-orf1	14	8	8	21.41	425	47.467	6.354	1.06	0.000242	XP_005775833.1	hypothetical protein EMIHUDRAFT_239668 [Emiliania huxleyi CCMP1516]	K01854	UDP-galactopyranose mutase [EC:5.4.99.9]
1036	Unigene14718	13	6	6	14.62	513	55.2755	8.96826	1.15	0.00557	KOO31437.1	serine mitochondrial-like protein [Chrysochromulina sp. CCMP291]	K00600	glycine hydroxymethyltransferase [EC:2.1.2.1]
1037	Cluster-45697.0-orf1	12	4	4	14.94	415	42.2654	7.03467	1.12	0.00196	AFA36454.3	acetyl-CoA acetyltransferase [Isochrysis sp. CCMM5001]	K00626	acetyl-CoA C-acetyltransferase [EC:2.3.1.9]
1038	Unigene32434	7	5	5	14.11	411	45.0251	8.17725	0.94	0.0509	KOO22366.1	hypothetical protein Ctob_002108 [Chrysochromulina sp. CCMP291]	K00472	prolyl 4-hydroxylase [EC:1.14.11.2]
1039	Unigene17345	7	4	4	7.89	583	64.2908	9.21729	1.04	0.194	XP_003064927.1	predicted protein, partial [Micromonas pusilla CCMP1545]	-	-
1040	Cluster-36722.21714-orf1	19	11	11	23.43	478	52.8117	8.44092	1.14	0.000692	GBG31736.1	Squalene synthase [Hondaea fermentalgiana]	K00801	farnesyl-diphosphate farnesyltransferase [EC:2.5.1.21]
1041	Unigene26889	22	7	7	23.33	360	40.4506	7.89893	1.62	1.09e-05	XP_005764615.1	hypothetical protein EMIHUDRAFT_437443 [Emiliania huxleyi CCMP1516]	K08678	UDP-glucuronate decarboxylase [EC:4.1.1.35]
1042	CL4754.Contig1	4	2	2	11.06	217	22.6417	6.37939	1.26	0.00571	ABA41400.1	pherophorin-C2 protein precursor [Chlamydomonas reinhardtii]	-	-
1043	CL11134.Contig1	11	6	6	18.67	391	40.2473	9.0708	0.71	3.07e-06	KOO30908.1	short-chain dehydrogenase reductase sdr [Chrysochromulina sp. CCMP291]	K11162	retinol dehydrogenase 14 [EC:1.1.1.-]
1044	Unigene23771	7	2	2	4.87	513	56.4926	9.20264	1.07	0.0389	OLP72068.1	hypothetical protein AK812_SmicGene48312, partial [Symbiodinium microadriaticum]	-	-
1045	Cluster-36722.21833-orf1	9	4	4	8.7	483	53.5846	6.43018	0.96	0.0592	XP_005714435.1	unnamed protein product [Chondrus crispus]	K02144	V-type H+-transporting ATPase subunit H
1046	Unigene1178	8	1	1	9.55	157	14.4987	8.99756	1.02	0.366	XP_002945771.1	pathogenesis-related protein 1-like protein [Volvox carteri f. nagariensis]	-	-
1047	Unigene20432	19	7	7	26.37	273	29.7782	5.79541	0.92	0.0086	XP_005760257.1	putative mitochondrial translation elongation factor EF-Tsmt [Emiliania huxleyi CCMP1516]	K02357	elongation factor Ts
1048	Unigene13575	9	5	5	19.87	302	31.3948	10.0815	0.88	0.00604	XP_021996405.1	hornerin-like [Helianthus annuus]	-	-
1049	Cluster-36722.11940-orf1	4	2	2	17.74	124	13.588	9.34912	1.16	0.0131	XP_005756398.1	vesicle-associated membrane protein 7 [Emiliania huxleyi CCMP1516]	K08513	vesicle-associated membrane protein 4
1050	Cluster-36722.15725-orf1	6	1	1	7.41	216	22.7659	6.52197	0.96	0.4	XP_005788883.1	hypothetical protein EMIHUDRAFT_447013 [Emiliania huxleyi CCMP1516]	-	-
1051	CL1456.Contig1	6	3	3	10.17	413	44.2536	8.07471	1.22	0.00415	XP_005758383.1	Saccharopine dehydrogenase [Emiliania huxleyi CCMP1516]	-	-
1052	Unigene26644	5	2	2	14.44	187	19.7399	4.98291	0.99	0.887	XP_003062092.1	predicted protein [Micromonas pusilla CCMP1545]	-	-
1053	CL632.Contig1	9	3	3	22.07	213	23.2257	10.9312	1.09	0.0341	XP_005764099.1	hypothetical protein EMIHUDRAFT_44780, partial [Emiliania huxleyi CCMP1516]	K15272	solute carrier family 35 (UDP-sugar transporter), member A1/2/3
1054	Cluster-36722.20174-orf1	8	5	5	22.73	308	31.1158	5.12256	1.03	0.375	KJE95951.1	hypothetical protein CAOG_009980 [Capsaspora owczarzaki ATCC 30864]	K17796	mitochondrial import inner membrane translocase subunit TIM21
1055	Cluster-36722.20892-orf1	8	5	1	10.94	521	55.4192	5.40186	0.85	0.000378	TKW02039.1	hypothetical protein SEVIR_8G218560v2 [Setaria viridis]	K06215	pyridoxal 5'-phosphate synthase pdxS subunit [EC:4.3.3.6]
1056	Cluster-36722.17500-orf3	15	2	2	7.42	229	25.2723	10.3892	0.88	0.00954	OSX73063.1	hypothetical protein BU14_0381s0004 [Porphyra umbilicalis]	-	-
1057	Cluster-38965.0-orf1	12	5	4	9.8	561	60.5393	9.30518	1.11	0.0151	ABV25604.1	plastid ATP/ADP translocase [Prymnesium parvum]	K03301	ATP:ADP antiporter, AAA family
1058	Unigene26531	6	1	1	14.42	104	11.3966	7.79639	0.78	0.0078	XP_005774699.1	hypothetical protein EMIHUDRAFT_450743 [Emiliania huxleyi CCMP1516]	K03938	NADH dehydrogenase (ubiquinone) Fe-S protein 5
1059	Cluster-36722.27115-orf1	5	2	2	12.44	201	21.3237	6.0874	0.93	0.104	KOO26772.1	hypothetical protein Ctob_009454 [Chrysochromulina tobinii]	-	-
1060	CL11487.Contig1	17	8	8	15.45	589	63.9688	7.7085	0.97	0.141	XP_005760535.1	putative ubiquinone biosynthesis protein [Emiliania huxleyi CCMP1516]	K08869	aarF domain-containing kinase
1061	CL12550.Contig4	10	5	5	9.23	585	61.8893	6.27783	0.87	0.00316	XP_005761668.1	hypothetical protein EMIHUDRAFT_428171 [Emiliania huxleyi CCMP1516]	K14724	solute carrier family 9 (sodium/hydrogen exchanger), member 8
1062	Unigene29832	11	4	4	13.87	375	40.8518	6.59521	1.28	0.000429	OSX77516.1	hypothetical protein BU14_0146s0007 [Porphyra umbilicalis]	K00167	2-oxoisovalerate dehydrogenase E1 component beta subunit [EC:1.2.4.4]
1063	Unigene19970	37	5	2	23.36	244	26.2075	5.94775	1.27	0.076	KOO53799.1	protein fucoxanthin chlorophyll a c protein, partial [Chrysochromulina sp. CCMP291]	-	-
1064	CL8238.Contig1	9	5	5	29.7	202	22.2537	9.979	0.93	0.0432	KOO28305.1	hypothetical protein Ctob_004252 [Chrysochromulina sp. CCMP291]	-	-
1065	Unigene11671	6	3	3	12.86	280	29.4912	7.78174	1.04	0.0948	KOO35683.1	hypothetical protein Ctob_011855 [Chrysochromulina sp. CCMP291]	-	-
1066	CL12313.Contig27	9	6	2	8.45	746	82.3436	5.63037	1.32	0.000234	XP_005776370.1	hypothetical protein EMIHUDRAFT_450620 [Emiliania huxleyi CCMP1516]	-	-
1067	Unigene32498	12	5	5	25.2	254	27.458	10.0815	1.12	0.00255	XP_009037692.1	expressed protein, partial [Aureococcus anophagefferens]	-	-
1068	Cluster-36722.18957-orf1	9	4	3	5.28	1440	151.447	8.66064	0.94	0.617	XP_005775653.1	polyketide synthase [Emiliania huxleyi CCMP1516]	K09458	3-oxoacyl-[acyl-carrier-protein] synthase II [EC:2.3.1.179]
1069	Unigene20747	16	7	7	18.11	359	39.7375	8.20654	0.9	0.0069	XP_005759667.1	hypothetical protein EMIHUDRAFT_350878 [Emiliania huxleyi CCMP1516]	-	-
1070	Unigene28556	11	7	7	14.41	479	53.2931	9.29053	1.19	0.00663	XP_005786464.1	hypothetical protein EMIHUDRAFT_313864 [Emiliania huxleyi CCMP1516]	K11131	H/ACA ribonucleoprotein complex subunit 4 [EC:5.4.99.-]
1071	CL2516.Contig1	20	11	11	19.86	730	79.5978	4.97021	0.89	0.00418	XP_005771585.1	hypothetical protein EMIHUDRAFT_316202 [Emiliania huxleyi CCMP1516]	K01414	oligopeptidase A [EC:3.4.24.70]
1072	CL3462.Contig4	12	6	6	21.8	344	37.4343	7.43018	1.11	0.007	OSX79978.1	hypothetical protein BU14_0066s0031 [Porphyra umbilicalis]	K03953	NADH dehydrogenase (ubiquinone) 1 alpha subcomplex subunit 9
1073	Cluster-36722.8544-orf1	13	8	8	12.32	682	72.5302	6.04932	0.92	0.0458	XP_005789688.1	DP-N-acetylglucosamine pyrophosphorylase [Emiliania huxleyi CCMP1516]	K12447	UDP-sugar pyrophosphorylase [EC:2.7.7.64]
1074	CL6695.Contig2	18	7	7	26.57	207	23.6126	10.2573	0.73	0.00276	XP_005777699.1	hypothetical protein EMIHUDRAFT_414178 [Emiliania huxleyi CCMP1516]	K02872	large subunit ribosomal protein L13Ae
1075	CL858.Contig2	17	9	4	15.24	689	75.5248	6.46826	1.02	0.329	-	-	K22503	aspartyl-tRNA synthetase [EC:6.1.1.12]
1076	CL5743.Contig3	13	10	10	10.73	997	110.946	6.41748	1.25	0.0012	KOO24679.1	2-oxoglutarate e1 subunit [Chrysochromulina sp. CCMP291]	K00164	2-oxoglutarate dehydrogenase E1 component [EC:1.2.4.2]
1077	Unigene29733	4	3	3	24.31	181	18.927	10.6528	1.16	0.0796	OSX68430.1	hypothetical protein BU14_2820s0001 [Porphyra umbilicalis]	-	-
1078	CL350.Contig1	10	7	7	10.17	806	89.7499	6.771	0.98	0.485	KOO24983.1	threonyl-tRNA synthetase [Chrysochromulina sp. CCMP291]	K01868	threonyl-tRNA synthetase [EC:6.1.1.3]
1079	CL2365.Contig3	7	3	3	19.85	272	27.619	5.89697	1.27	3.05e-05	XP_005768382.1	hypothetical protein EMIHUDRAFT_210898 [Emiliania huxleyi CCMP1516]	K19329	WW domain-containing oxidoreductase
1080	Cluster-36722.15590-orf1	10	4	4	27.81	169	18.4167	7.48877	0.83	0.000816	KOO32891.1	hypothetical protein Ctob_015224 [Chrysochromulina tobinii]	-	-
1081	Unigene5614	8	4	4	5.15	1010	110.894	8.22119	1.07	0.0379	XP_005790830.1	peptidase M16 [Emiliania huxleyi CCMP1516]	-	-
1082	Unigene31706	17	9	9	18.1	591	64.3257	5.03369	1.03	0.147	KOO30178.1	heat shock protein hss1 [Chrysochromulina sp. CCMP291]	K03283	heat shock 70kDa protein 1/2/6/8
1083	Unigene17657	10	4	4	17.69	294	30.453	8.08936	1.01	0.896	OSX76667.1	hypothetical protein BU14_0180s0014, partial [Porphyra umbilicalis]	-	-
1084	Cluster-36722.21442-orf1	15	6	1	7.59	843	93.7746	9.1001	0.99	0.788	XP_005781530.1	oligosaccharyl transferase [Emiliania huxleyi CCMP1516]	K07151	dolichyl-diphosphooligosaccharide---protein glycosyltransferase [EC:2.4.99.18]
1085	Cluster-36722.6216-orf1	7	3	3	16.07	224	24.5773	7.12256	0.93	0.00901	XP_005757477.1	FKBP type peptidylprolyl isomerase [Emiliania huxleyi CCMP1516]	K09569	FK506-binding protein 2 [EC:5.2.1.8]
1086	CL7956.Contig2	5	3	3	18.01	272	29.3292	9.18799	0.99	0.666	XP_005779234.1	hypothetical protein EMIHUDRAFT_236487 [Emiliania huxleyi CCMP1516]	-	-
1087	Unigene30337	5	3	3	12.07	232	23.0283	9.34912	1.12	0.00131	XP_002945770.1	pathogenesis-related protein 1-like protein [Volvox carteri f. nagariensis]	-	-
1088	Unigene29312	10	6	6	16.93	384	42.5985	7.37158	0.97	0.294	EJK57910.1	hypothetical protein THAOC_22009 [Thalassiosira oceanica]	-	-
1089	Unigene9218	11	4	4	20	215	21.606	10.1987	1.25	0.0163	XP_005792690.1	hypothetical protein EMIHUDRAFT_460360, partial [Emiliania huxleyi CCMP1516]	-	-
1090	Unigene32688	10	5	5	11.65	395	43.9655	5.60498	0.97	0.23	XP_005762091.1	vacuolar H+-ATPase, sector V1,subunit C [Emiliania huxleyi CCMP1516]	K02148	V-type H+-transporting ATPase subunit C
1091	Cluster-36722.23447-orf1	11	4	4	23.43	239	26.6611	9.40771	1.09	0.00922	KAF3974161.1	hypothetical protein CMV_002486 [Castanea mollissima]	K11352	NADH dehydrogenase (ubiquinone) 1 alpha subcomplex subunit 12
1092	Cluster-36722.21016-orf1	13	5	5	14.23	478	48.6565	5.19873	0.76	0.00084	XP_005821254.1	hypothetical protein GUITHDRAFT_119564 [Guillardia theta CCMP2712]	-	-
1093	Unigene10213	15	11	10	4.85	3836	405.61	6.97607	0.77	0.000497	XP_005775653.1	polyketide synthase [Emiliania huxleyi CCMP1516]	K15329	trans-AT polyketide synthase, acyltransferase and oxidoreductase domains
1094	Cluster-45810.0-orf1	15	1	1	21.74	46	5.03663	9.05615	1.56	6.48e-05	OQS06998.1	hypothetical protein THRCLA_20237 [Thraustotheca clavata]	K09481	protein transport protein SEC61 subunit beta
1095	Cluster-40625.0-orf1	7	3	3	6.53	444	46.8067	4.84326	1.13	0.044	XP_005766514.1	H+/Ca2+ exchanger [Emiliania huxleyi CCMP1516]	K07300	Ca2+:H+ antiporter
1096	Unigene16363	21	7	7	15.38	442	47.8577	9.36377	0.85	0.00109	AJA04994.1	light-dependent NADPH protochlorophyllide oxidoreductase 1 [Chrysochromulina sp. CCMP291]	K00218	protochlorophyllide reductase [EC:1.3.1.33]
1097	Cluster-36722.20828-orf1	6	1	1	3.14	318	34.3784	8.39697	0.86	0.0118	XP_005769852.1	hypothetical protein EMIHUDRAFT_436411 [Emiliania huxleyi CCMP1516]	-	-
1098	Unigene8292	7	5	5	21.75	285	29.0499	8.20654	1.05	0.33	CAD22154.1	pherophorin-dz1 protein [Volvox carteri f. nagariensis]	-	-
1099	Cluster-36722.25902-orf1	2	1	1	17.5	80	8.41444	10.8872	1.09	0.0184	XP_005783626.1	hypothetical protein EMIHUDRAFT_53219, partial [Emiliania huxleyi CCMP1516]	-	-
1100	Cluster-36722.5273-orf1	5	2	2	20.41	147	14.8108	6.55127	0.82	0.0441	-	-	-	-
1101	Cluster-36722.21914-orf1	6	6	6	15.27	478	51.7172	5.87158	1.08	0.0179	KOO27388.1	ubiquitin carboxyl-terminal hydrolase 6-like protein [Chrysochromulina tobinii]	K11843	ubiquitin carboxyl-terminal hydrolase 14 [EC:3.4.19.12]
1102	CL12478.Contig3	4	2	2	9.57	230	23.4622	8.93896	1.53	0.000582	XP_005789985.1	D-3-phosphoglycerate dehydrogenase [Emiliania huxleyi CCMP1516]	K00058	D-3-phosphoglycerate dehydrogenase / 2-oxoglutarate reductase [EC:1.1.1.95 1.1.1.399]
1103	CL1672.Contig13	16	11	1	12.51	871	96.2951	6.60986	1.4	0.0184	DAA12507.1	TPA_exp: assimilatory nitrate reductase [Emiliania huxleyi CCMP1516]	K10534	nitrate reductase (NAD(P)H) [EC:1.7.1.1 1.7.1.2 1.7.1.3]
1104	Unigene17688	14	5	1	15.13	304	33.9543	9.5249	1.15	0.00878	XP_005769905.1	hypothetical protein EMIHUDRAFT_451433 [Emiliania huxleyi CCMP1516]	-	-
1105	Cluster-36722.29118-orf1	5	2	2	5.45	477	49.7265	9.80322	1.09	0.0195	XP_005766641.1	hypothetical protein EMIHUDRAFT_459434 [Emiliania huxleyi CCMP1516]	K15272	solute carrier family 35 (UDP-sugar transporter), member A1/2/3
1106	Unigene32544	5	2	2	12.67	221	23.5522	8.23584	0.89	0.00813	KOO29867.1	thioredoxin h-type-like protein [Chrysochromulina sp. CCMP291]	-	-
1107	CL10211.Contig2	5	3	3	8.87	575	60.3946	6.55127	1.63	0.00281	KOO24782.1	tripeptidyl peptidase i [Chrysochromulina sp. CCMP291]	K01279	tripeptidyl-peptidase I [EC:3.4.14.9]
1108	Unigene11376	14	8	6	10.01	919	101.63	5.57959	0.9	0.000695	KOO20799.1	leucyl-tRNA synthetase [Chrysochromulina sp. CCMP291]	K01869	leucyl-tRNA synthetase [EC:6.1.1.4]
1109	Unigene9863	17	11	4	35.2	358	39.8248	8.68994	1.37	0.00621	XP_005767256.1	hypothetical protein EMIHUDRAFT_432669 [Emiliania huxleyi CCMP1516]	K08794	calcium/calmodulin-dependent protein kinase I [EC:2.7.11.17]
1110	CL4975.Contig2	17	8	8	16.63	463	51.4437	7.18115	1.1	0.00403	KOO26959.1	26s proteasome subunit 4 [Chrysochromulina sp. CCMP291]	K03062	26S proteasome regulatory subunit T2
1111	Cluster-36722.22236-orf1	12	7	6	18.13	568	59.4148	8.26514	1.12	0.00872	XP_009032987.1	hypothetical protein AURANDRAFT_70670, partial [Aureococcus anophagefferens]	-	-
1112	Unigene6272	13	6	6	11.24	534	58.2802	7.1958	1.05	0.0747	KOO20838.1	DNAj protein-like protein [Chrysochromulina sp. CCMP291]	K09503	DnaJ homolog subfamily A member 2
1113	Cluster-36722.14000-orf2	2	1	1	7.19	167	17.9914	9.83252	1.14	0.00841	XP_005779757.1	hypothetical protein EMIHUDRAFT_254335 [Emiliania huxleyi CCMP1516]	-	-
1114	CL941.Contig1	9	4	4	15.81	329	33.722	9.84717	1.18	0.000652	XP_005775564.1	S-adenosylmethionine mitochondrial carrier protein [Emiliania huxleyi CCMP1516]	K15111	solute carrier family 25 (mitochondrial S-adenosylmethionine transporter), member 26
1115	Unigene28797	14	5	5	12.79	430	48.7623	5.47803	0.9	0.0453	XP_005758519.1	phenylalanine tRNA synthtetase [Emiliania huxleyi CCMP1516]	K01889	phenylalanyl-tRNA synthetase alpha chain [EC:6.1.1.20]
1116	Cluster-36722.9519-orf1	15	9	4	21.4	486	53.5315	8.95361	1.1	0.0305	KOO32756.1	hypothetical protein Ctob_011398 [Chrysochromulina tobinii]	K12823	ATP-dependent RNA helicase DDX5/DBP2 [EC:3.6.4.13]
1117	Unigene26715	15	5	5	43.12	109	11.7133	8.38232	1.08	0.00247	KOO31675.1	vacuolar h+- subunit g [Chrysochromulina sp. CCMP291]	K02152	V-type H+-transporting ATPase subunit G
1118	CL95.Contig3	6	2	2	18.63	161	17.7557	6.30322	0.9	0.0704	XP_005759375.1	hypothetical protein EMIHUDRAFT_106628 [Emiliania huxleyi CCMP1516]	-	-
1119	Cluster-36722.26241-orf1	14	5	3	9.19	533	57.3975	4.75439	1.17	0.00876	OSX80810.1	LOW QUALITY PROTEIN: hypothetical protein BU14_0032s0068 [Porphyra umbilicalis]	-	-
1120	Cluster-36722.21175-orf1	23	9	4	20.05	419	46.8307	8.26514	0.96	0.00147	KOO25333.1	26s protease regulatory subunit 8-like a-like protein [Chrysochromulina tobinii]	K03066	26S proteasome regulatory subunit T6
1121	Cluster-36722.8688-orf1	13	4	4	7.95	503	54.1099	5.07178	0.98	0.25	TFJ88543.1	hypothetical protein NSK_000117 [Nannochloropsis salina CCMP1776]	K16302	metal transporter CNNM
1122	Cluster-36722.5531-orf1	6	3	3	8.29	374	40.8312	9.64209	0.91	0.108	XP_005777103.1	hypothetical protein EMIHUDRAFT_206746 [Emiliania huxleyi CCMP1516]	-	-
1123	Unigene32873	11	4	4	8.52	458	50.1798	8.03076	0.9	0.00481	KOO30264.1	hypothetical protein Ctob_011967 [Chrysochromulina sp. CCMP291]	-	-
1124	Cluster-36722.11248-orf1	17	8	8	25.82	337	35.5512	6.354	1.02	0.511	KOO22925.1	malate dehydrogenase [Chrysochromulina tobinii]	K00025	malate dehydrogenase [EC:1.1.1.37]
1125	Cluster-36722.11008-orf1	2	1	1	9.3	258	26.76	6.56592	1.24	0.0225	OEU21704.1	hypothetical protein FRACYDRAFT_231847 [Fragilariopsis cylindrus CCMP1102]	-	-
1126	Cluster-36722.8145-orf1	9	5	5	7.64	615	66.6009	6.55127	1.17	0.00205	XP_005761504.1	translocase of outer mitochondrial membrane complex, subunit TOM70/TOM72 [Emiliania huxleyi CCMP1516]	K17768	mitochondrial import receptor subunit TOM70
1127	CL421.Contig2	7	1	1	5.22	268	29.1948	6.75635	0.75	0.00949	-	-	-	-
1128	Unigene1384	8	6	6	13.81	478	51.9761	7.57666	1	0.688	XP_004310055.1	PREDICTED: NADH dehydrogenase [ubiquinone] flavoprotein 1, mitochondrial [Fragaria vesca subsp. vesca]	K03942	NADH dehydrogenase (ubiquinone) flavoprotein 1 [EC:7.1.1.2]
1129	Unigene9155	11	4	4	24.02	204	21.7364	5.71924	0.98	0.414	XP_006652069.1	PREDICTED: formin-like protein 18 [Oryza brachyantha]	-	-
1130	Unigene1370	11	4	4	20.93	172	19.2751	8.77783	1.05	0.0436	OSX69094.1	hypothetical protein BU14_1867s0001 [Porphyra umbilicalis]	-	-
1131	Unigene189	13	5	5	11.4	798	83.5295	5.13525	0.94	0.162	XP_010313594.1	PREDICTED: basic proline-rich protein, partial [Solanum lycopersicum]	-	-
1132	Cluster-36722.28750-orf1	9	3	1	6.09	476	52.7387	8.30908	0.54	1.69e-05	AKS04557.1	translation elongation factor 1 alpha-like protein [Symbiodinium microadriaticum subsp. microadriaticum]	K03231	elongation factor 1-alpha
1133	Cluster-36722.14505-orf1	22	3	3	28.43	102	11.8622	10.2134	1.01	0.572	XP_005787789.1	hypothetical protein EMIHUDRAFT_351999 [Emiliania huxleyi CCMP1516]	K02912	large subunit ribosomal protein L32e
1134	Cluster-36722.15718-orf1	13	10	10	13.26	754	80.0523	9.21729	1.43	3.71e-07	XP_005772524.1	putative hydroxyacyl-coenzyme A dehydrogenase/3-ketoacyl-coenzyme A thiolase/enoyl-coenzyme A hydratase alpha subunit [Emiliania huxleyi CCMP1516]	K07515	enoyl-CoA hydratase / long-chain 3-hydroxyacyl-CoA dehydrogenase [EC:4.2.1.17 1.1.1.211]
1135	Unigene29894	13	6	6	13.07	635	69.6257	8.646	0.96	0.0684	XP_005793122.1	hypothetical protein EMIHUDRAFT_439552 [Emiliania huxleyi CCMP1516]	K15397	3-ketoacyl-CoA synthase [EC:2.3.1.199]
1136	Cluster-36722.14347-orf2	10	4	4	6.91	695	74.7895	6.58057	1.33	0.000223	XP_005535823.1	similar to hedgehog protein [Cyanidioschyzon merolae strain 10D]	-	-
1137	Cluster-32843.0-orf1	14	2	1	6.82	264	28.6014	5.75732	0.52	9.81e-05	KAG7363312.1	chlorophyll A-B binding protein [Nitzschia inconspicua]	-	-
1138	Cluster-36722.8721-orf1	24	11	11	26.94	412	45.9502	5.8208	0.71	0.000538	XP_005778250.1	hypothetical protein EMIHUDRAFT_79115 [Emiliania huxleyi CCMP1516]	-	-
1139	Cluster-36722.17187-orf1	9	5	5	12.79	516	54.4879	6.75635	1.15	0.00105	OLP91486.1	Glutathione reductase [Symbiodinium microadriaticum]	K00383	glutathione reductase (NADPH) [EC:1.8.1.7]
1140	Cluster-36722.27663-orf1	3	2	2	4.31	510	51.1605	9.5542	1.24	0.0144	KOO24624.1	hypothetical protein Ctob_000657 [Chrysochromulina tobinii]	-	-
1141	Cluster-37337.0-orf1	10	4	4	33.12	154	15.864	5.23682	0.66	1.97e-05	KOO24290.1	hypothetical protein Ctob_003118 [Chrysochromulina tobinii]	-	-
1142	CL3114.Contig2	17	9	9	11.38	826	92.2016	5.2749	1.07	0.194	OQR89159.1	hypothetical protein THRCLA_09892 [Thraustotheca clavata]	K00461	arachidonate 5-lipoxygenase [EC:1.13.11.34]
1143	Cluster-36722.16393-orf1	11	8	8	11.98	860	94.0004	8.99756	1.21	0.0056	XP_009035901.1	hypothetical protein AURANDRAFT_71291, partial [Aureococcus anophagefferens]	-	-
1144	CL6679.Contig1	13	9	9	11.97	919	99.0905	5.61768	0.81	0.000257	OSX79978.1	hypothetical protein BU14_0066s0031 [Porphyra umbilicalis]	K06158	ATP-binding cassette, subfamily F, member 3
1145	CL8350.Contig2	21	10	10	18.91	571	62.7063	5.12256	0.8	0.000917	KOO22244.1	hypothetical protein Ctob_003679 [Chrysochromulina sp. CCMP291]	-	-
1146	CL1672.Contig9	21	12	1	18.45	748	83.4549	7.1665	1.02	0.493	-	-	K10534	nitrate reductase (NAD(P)H) [EC:1.7.1.1 1.7.1.2 1.7.1.3]
1147	Cluster-36722.20025-orf1	8	3	3	11.71	299	32.8439	7.73779	0.59	7.92e-05	XP_020395843.2	uncharacterized protein DDB_G0271670, partial [Zea mays]	-	-
1148	CL994.Contig1	12	6	6	16.37	452	51.2208	6.88818	1.14	0.00301	KOO53515.1	NADH dehydrogenase subunit 7 [Chrysochromulina sp. CCMP291]	K03935	NADH dehydrogenase (ubiquinone) Fe-S protein 2 [EC:7.1.1.2]
1149	Cluster-36722.22466-orf1	5	3	3	13.59	309	32.816	5.98584	1.05	0.128	OEU11554.1	hypothetical protein FRACYDRAFT_228018 [Fragilariopsis cylindrus CCMP1102]	-	-
1150	Unigene23828	16	7	7	19.14	397	44.8435	5.99854	0.73	0.000387	KOO35212.1	coproporphyrinogen iii oxidase [Chrysochromulina sp. CCMP291]	K00228	coproporphyrinogen III oxidase [EC:1.3.3.3]
1151	Cluster-36722.6099-orf1	4	2	2	14.16	219	23.2014	9.46631	1.26	0.0011	XP_005767202.1	hypothetical protein EMIHUDRAFT_461595 [Emiliania huxleyi CCMP1516]	-	-
1152	Unigene3205	9	3	3	5.65	602	61.2242	6.06201	1.07	0.038	OSX69866.1	hypothetical protein BU14_1055s0001 [Porphyra umbilicalis]	-	-
1153	Cluster-36722.22818-orf1	11	8	8	16.82	666	69.8751	5.8335	1.02	0.4	XP_009035901.1	hypothetical protein AURANDRAFT_71291, partial [Aureococcus anophagefferens]	K09291	nucleoprotein TPR
1154	Cluster-36722.13558-orf2	7	2	2	29.58	71	7.51598	9.24658	0.74	0.00928	XP_005785873.1	hypothetical protein EMIHUDRAFT_455838 [Emiliania huxleyi CCMP1516]	-	-
1155	Unigene8667	11	5	5	14.47	456	48.9924	5.43994	0.84	0.00275	XP_005783538.1	hypothetical protein EMIHUDRAFT_434393 [Emiliania huxleyi CCMP1516]	-	-
1156	Unigene11388	12	4	4	18.09	199	22.7328	10.0962	0.95	0.515	KOO35748.1	hypothetical protein Ctob_011057 [Chrysochromulina sp. CCMP291]	K02880	large subunit ribosomal protein L17e
1157	CL387.Contig2	17	6	6	21.86	279	29.3846	9.86182	1.21	0.00155	BAB02212.1	unnamed protein product [Arabidopsis thaliana]	-	-
1158	CL2874.Contig3	9	3	3	14.75	278	28.5829	8.77783	1.3	0.000315	OEU15948.1	NAD(P)-binding protein [Fragilariopsis cylindrus CCMP1102]	K00079	carbonyl reductase 1 [EC:1.1.1.184 1.1.1.189 1.1.1.197]
1159	CL12468.Contig2	12	5	5	16.31	325	35.2869	5.21143	0.91	0.00141	XP_005778743.1	hypothetical protein EMIHUDRAFT_443440 [Emiliania huxleyi CCMP1516]	K09013	Fe-S cluster assembly ATP-binding protein
1160	Cluster-38692.0-orf1	11	5	5	25.91	247	26.1285	7.95752	1.37	0.0222	XP_009042281.1	hypothetical protein AURANDRAFT_68367, partial [Aureococcus anophagefferens]	-	-
1161	Unigene13386	11	6	6	7.73	919	92.4345	4.90674	0.94	0.0415	KOO34837.1	ankyrin repeat protein [Chrysochromulina sp. CCMP291]	-	-
1162	CL12434.Contig1	11	6	6	18.3	448	48.5932	7.26904	0.9	0.0469	KOO28717.1	protein disulfide-isomerase a3 [Chrysochromulina sp. CCMP291]	K09580	protein disulfide-isomerase A1 [EC:5.3.4.1]
1163	CL6618.Contig1	13	3	3	19.25	161	17.9366	4.76709	0.94	0.177	KOO29143.1	glutathione peroxidase 1 [Chrysochromulina sp. CCMP291]	K00432	glutathione peroxidase [EC:1.11.1.9]
1164	Unigene26719	13	4	4	13.65	271	28.6824	6.26514	0.75	0.000252	XP_005756821.1	hypothetical protein EMIHUDRAFT_439197 [Emiliania huxleyi CCMP1516]	-	-
1165	Unigene32809	5	5	5	29.41	204	22.0755	8.42627	1.19	0.00442	KOO30208.1	hypothetical protein Ctob_012530 [Chrysochromulina sp. CCMP291]	-	-
1166	Cluster-36722.16240-orf1	4	3	3	9.58	355	38.4553	9.48096	0.86	0.000883	THU61024.1	hypothetical protein C4D60_Mb07t18910 [Musa balbisiana]	-	-
1167	Cluster-36722.9700-orf1	14	5	5	23.65	203	20.9886	9.31982	0.98	0.449	XP_005775596.1	hypothetical protein EMIHUDRAFT_95733 [Emiliania huxleyi CCMP1516]	-	-
1168	Unigene25377	14	8	8	9.19	1045	117.137	8.29443	1.13	0.00512	GAX83330.1	hypothetical protein CEUSTIGMA_g10756.t1 [Chlamydomonas eustigma]	-	-
1169	Cluster-42667.0-orf1	7	4	4	20.62	194	20.1202	8.73389	1.6	0.0183	KOO21093.1	calmodulin-like protein 1 [Chrysochromulina tobinii]	-	-
1170	CL12155.Contig1	14	7	7	11.33	600	66.7307	9.23193	0.98	0.56	XP_005783229.1	hypothetical protein EMIHUDRAFT_314476 [Emiliania huxleyi CCMP1516]	K09828	Delta24-sterol reductase [EC:1.3.1.72 1.3.1.-]
1171	Unigene31659	11	7	1	9.84	884	94.266	6.78564	1.11	0.046	XP_005823271.1	hypothetical protein GUITHDRAFT_97605 [Guillardia theta CCMP2712]	K01638	malate synthase [EC:2.3.3.9]
1172	Unigene13613	8	5	5	24.64	211	22.8329	9.46631	1.07	0.0196	OSX79974.1	LOW QUALITY PROTEIN: hypothetical protein BU14_0066s0027 [Porphyra umbilicalis]	-	-
1173	CL11911.Contig1	4	3	3	13.43	335	34.9522	10.3013	1.09	0.0392	XP_005764099.1	hypothetical protein EMIHUDRAFT_44780, partial [Emiliania huxleyi CCMP1516]	-	-
1174	Unigene32988	13	6	6	13.92	395	43.0196	5.69385	1.01	0.18	XP_009038794.1	hypothetical protein AURANDRAFT_29133 [Aureococcus anophagefferens]	-	-
1175	Unigene32700	17	10	10	27.74	429	47.4036	6.01123	1.08	0.0359	XP_021761855.1	26S proteasome regulatory subunit 7 [Chenopodium quinoa]	K03061	26S proteasome regulatory subunit T1
1176	Unigene29009	8	4	4	13.68	402	43.349	6.21436	1.09	0.0196	KOO28580.1	DNA-directed RNA polymerases i and iii subunit rpac1 [Chrysochromulina sp. CCMP291]	K03027	DNA-directed RNA polymerases I and III subunit RPAC1
1177	Unigene23737	13	7	7	13.83	506	55.5746	7.95752	1.04	0.41	KOO23187.1	hypothetical protein Ctob_001816 [Chrysochromulina sp. CCMP291]	-	-
1178	CL7341.Contig1	8	5	5	24.88	209	21.6731	9.37842	0.97	0.34	KOO29049.1	hypothetical protein Ctob_003884 [Chrysochromulina sp. CCMP291]	-	-
1179	CL9758.Contig1	10	3	3	10.48	210	23.0899	7.38623	0.6	0.00678	XP_005780630.1	hypothetical protein EMIHUDRAFT_456985 [Emiliania huxleyi CCMP1516]	K02956	small subunit ribosomal protein S15
1180	CL830.Contig1	6	4	4	5.68	757	80.6604	7.15186	1.31	0.000653	OSX73488.1	hypothetical protein BU14_0342s0008 [Porphyra umbilicalis]	K12572	PAB-dependent poly(A)-specific ribonuclease subunit 3
1181	Unigene20099	19	7	7	40.43	188	19.9801	6.18896	1.02	0.544	XP_018503121.1	PREDICTED: proline-rich receptor-like protein kinase PERK8 isoform X1 [Pyrus x bretschneideri]	-	-
1182	CL3106.Contig1	18	4	4	30.34	145	16.5528	10.3599	1.04	0.16	KOO26226.1	60s ribosomal protein l26-1 [Chrysochromulina sp. CCMP291]	K02898	large subunit ribosomal protein L26e
1183	Cluster-36722.17081-orf1	8	2	2	8.46	272	29.575	5.21143	0.89	0.0183	KOO22133.1	hypothetical protein Ctob_005505 [Chrysochromulina tobinii]	-	-
1184	Unigene4947	32	4	1	17.96	245	26.3816	6.34131	2.51	0.000479	KOO53799.1	protein fucoxanthin chlorophyll a c protein, partial [Chrysochromulina sp. CCMP291]	K08907	light-harvesting complex I chlorophyll a/b binding protein 1
1185	Unigene21212	4	2	2	10.15	325	35.1323	4.95752	0.94	0.18	XP_005782914.1	hypothetical protein EMIHUDRAFT_456563 [Emiliania huxleyi CCMP1516]	K01834	2,3-bisphosphoglycerate-dependent phosphoglycerate mutase [EC:5.4.2.11]
1186	CL7228.Contig2	9	3	3	10.68	384	42.3094	5.52881	0.89	0.0318	KOO22265.1	lycopene beta cyclase [Chrysochromulina sp. CCMP291]	K06443	lycopene beta-cyclase [EC:5.5.1.19]
1187	Cluster-36722.5064-orf1	8	7	7	21.63	356	37.9145	5.23682	0.99	0.574	VEU37142.1	unnamed protein product [Pseudo-nitzschia multistriata]	K09839	violaxanthin de-epoxidase [EC:1.23.5.1]
1188	Unigene26395	10	5	5	15.56	347	37.7899	5.64307	1.08	0.0242	XP_005770841.1	spermidine synthase [Emiliania huxleyi CCMP1516]	K00797	spermidine synthase [EC:2.5.1.16]
1189	Unigene11076	6	1	1	2.52	397	42.5128	5.74463	1.1	0.0023	XP_005762266.1	hypothetical protein EMIHUDRAFT_428148 [Emiliania huxleyi CCMP1516]	K00616	transaldolase [EC:2.2.1.2]
1190	CL5880.Contig3	9	6	6	12.03	482	52.3574	6.18896	1.16	0.0184	OSX79978.1	hypothetical protein BU14_0066s0031 [Porphyra umbilicalis]	K12200	programmed cell death 6-interacting protein
1191	CL3463.Contig3	9	3	3	24.07	108	11.9117	10.3159	1.02	0.728	XP_001759267.1	predicted protein [Physcomitrella patens]	K02975	small subunit ribosomal protein S25e
1192	Cluster-36722.16280-orf2	9	5	5	15.86	372	39.8096	9.65674	0.88	0.0386	-	-	-	-
1193	Unigene20776	6	3	3	18.28	186	19.2641	5.60498	0.95	0.107	OLP89380.1	Protein DJ-1-like B [Symbiodinium microadriaticum]	K03152	protein deglycase [EC:3.5.1.124]
1194	CL305.Contig1	17	6	6	17.68	379	40.957	5.85889	1.05	0.000118	XP_005838838.1	hypothetical protein GUITHDRAFT_157151 [Guillardia theta CCMP2712]	K02503	histidine triad (HIT) family protein
1195	Cluster-36722.19220-orf1	12	7	7	7.52	958	104.758	5.16064	1.07	0.129	XP_005767414.1	Adaptor protein 2 beta subunit 1 [Emiliania huxleyi CCMP1516]	K12392	AP-1 complex subunit beta-1
1196	Unigene23609	6	3	3	8.37	406	43.3957	6.03662	0.91	0.0494	KOO27340.1	hypothetical protein Ctob_003578 [Chrysochromulina sp. CCMP291]	-	-
1197	Cluster-36722.27485-orf2	8	4	4	15.79	247	25.6744	8.55811	1.35	0.000189	XP_005771365.1	enoyl-CoA hydratase [Emiliania huxleyi CCMP1516]	K07511	enoyl-CoA hydratase [EC:4.2.1.17]
1198	Unigene20375	9	6	2	11.76	595	62.3719	5.31299	0.94	0.157	XP_005769275.1	pyridoxine biosynthesis protein [Emiliania huxleyi CCMP1516]	K06215	pyridoxal 5'-phosphate synthase pdxS subunit [EC:4.3.3.6]
1199	Cluster-46861.0-orf1	4	2	2	17.34	173	18.1063	4.80518	1.21	0.0168	KOO28884.1	hypothetical protein Ctob_005268 [Chrysochromulina tobinii]	-	-
1200	Unigene14314	6	4	4	18.61	274	29.0657	7.86963	0.82	0.0166	XP_005828160.1	hypothetical protein GUITHDRAFT_153879 [Guillardia theta CCMP2712]	-	-
1201	CL12580.Contig3	7	4	1	7.89	621	68.4074	6.43018	1.04	0.38	KOO22734.1	aspartyl-tRNA synthetase [Chrysochromulina sp. CCMP291]	K22503	aspartyl-tRNA synthetase [EC:6.1.1.12]
1202	Unigene23776	19	9	9	28.33	420	45.3478	6.01123	0.97	0.0287	XP_005769276.1	hypothetical protein EMIHUDRAFT_436495 [Emiliania huxleyi CCMP1516]	-	-
1203	Unigene20064	12	5	5	17.79	298	32.9244	9.42236	0.84	0.0016	KOO26322.1	ycf36 protein [Chrysochromulina sp. CCMP291]	-	-
1204	CL5460.Contig1	13	5	5	30.1	196	22.5498	10.228	0.95	0.309	XP_005791398.1	hypothetical protein EMIHUDRAFT_420028 [Emiliania huxleyi CCMP1516]	K02882	large subunit ribosomal protein L18Ae
1205	CL4356.Contig1	15	7	4	4.78	1338	137.921	9.80322	1.11	0.00348	OIW09032.1	hypothetical protein TanjilG_05876, partial [Lupinus angustifolius]	-	-
1206	CL3744.Contig3	17	4	3	21.2	184	19.6712	5.14795	0.95	0.137	KOO26588.1	member ras oncogene family [Chrysochromulina sp. CCMP291]	K07893	Ras-related protein Rab-6A
1207	Unigene24229	6	1	1	3.04	296	31.5865	9.42236	0.69	0.0103	KOO22156.1	hypothetical protein Ctob_000689 [Chrysochromulina sp. CCMP291]	-	-
1208	Unigene13997	11	7	7	21.31	413	44.0315	6.37939	1.25	0.00037	KOO25884.1	short-chain specific acyl- mitochondrial [Chrysochromulina sp. CCMP291]	K00248	butyryl-CoA dehydrogenase [EC:1.3.8.1]
1209	Unigene32828	12	5	5	16.62	331	34.9439	6.16357	1.2	7.83e-05	XP_005787071.1	hypothetical protein EMIHUDRAFT_441206 [Emiliania huxleyi CCMP1516]	K11610	beta-ketoacyl ACP reductase [EC:1.1.1.100]
1210	Unigene29539	11	6	6	22.74	299	31.2381	5.17334	1.14	0.0691	KOO30830.1	pkiwi502-like protein [Chrysochromulina sp. CCMP291]	-	-
1211	CL2145.Contig1	8	4	4	25.2	250	27.1486	4.94482	0.97	0.254	XP_006855312.1	protein disulfide-isomerase like 2-1 [Amborella trichopoda]	K09584	protein disulfide-isomerase A6 [EC:5.3.4.1]
1212	CL7880.Contig1	12	7	7	28.3	311	33.0352	8.73389	1.14	0.000743	XP_005786583.1	hypothetical protein EMIHUDRAFT_429362 [Emiliania huxleyi CCMP1516]	-	-
1213	Unigene26429	13	6	6	31.37	255	28.1133	9.12939	1.13	0.00186	XP_005763735.1	Rab2, rab family GTPase [Emiliania huxleyi CCMP1516]	K07877	Ras-related protein Rab-2A
1214	CL12278.Contig4	5	3	1	19.87	156	17.0265	4.729	1.06	0.264	XP_005828553.1	hypothetical protein GUITHDRAFT_95930 [Guillardia theta CCMP2712]	K00003	homoserine dehydrogenase [EC:1.1.1.3]
1215	Unigene17094	6	3	1	13.92	316	33.8425	8.104	1.11	0.0425	OSX77527.1	hypothetical protein BU14_0146s0018 [Porphyra umbilicalis]	K07964	heparanase [EC:3.2.1.166]
1216	Unigene11226	8	5	5	10.54	702	74.5894	6.56592	1.16	0.00197	XP_005790520.1	hypothetical protein EMIHUDRAFT_200531 [Emiliania huxleyi CCMP1516]	K05929	phosphoethanolamine N-methyltransferase [EC:2.1.1.103]
1217	Unigene14643	6	2	2	10.13	227	24.1587	7.79639	0.97	0.445	XP_005777228.1	hypothetical protein EMIHUDRAFT_238301 [Emiliania huxleyi CCMP1516]	-	-
1218	Cluster-36722.25003-orf1	5	3	3	12.85	288	30.5808	4.51318	1.5	0.00133	XP_005762415.1	hypothetical protein EMIHUDRAFT_465318 [Emiliania huxleyi CCMP1516]	-	-
1219	CL6577.Contig1	13	7	7	10.92	687	75.8119	8.48486	0.98	0.386	ETK89054.1	ABC transporter E family member 2 [Phytophthora parasitica]	K06174	ATP-binding cassette, sub-family E, member 1
1220	CL9961.Contig1	12	5	5	18.51	308	32.6438	9.5249	0.78	0.000359	XP_009041742.1	hypothetical protein AURANDRAFT_67892 [Aureococcus anophagefferens]	-	-
1221	Cluster-36722.16805-orf1	10	6	6	18.77	341	36.0835	5.08447	0.99	0.68	KOO31868.1	NAD-dependent epimerase dehydratase [Chrysochromulina tobinii]	-	-
1222	Cluster-36722.27920-orf1	9	3	3	8.73	401	43.3367	5.23682	0.81	0.00147	KOO21907.1	conserved unknown protein [Chrysochromulina tobinii]	-	-
1223	CL12649.Contig4	15	7	7	18.51	389	40.2022	6.55127	0.99	0.459	XP_005783229.1	hypothetical protein EMIHUDRAFT_314476 [Emiliania huxleyi CCMP1516]	K21444	poly(rC)-binding protein 3/4
1224	CL12382.Contig2	3	2	2	7.59	290	31.7472	5.37646	1.29	0.000786	KOO22704.1	calcium-dependent protein [Chrysochromulina sp. CCMP291]	K13412	calcium-dependent protein kinase [EC:2.7.11.1]
1225	CL11424.Contig1	10	3	3	9.11	439	45.9867	10.1548	0.99	0.781	KOO28001.1	hypothetical protein Ctob_007041 [Chrysochromulina sp. CCMP291]	-	-
1226	Cluster-36722.15944-orf1	9	7	7	14.12	588	64.3857	6.53662	0.95	0.0276	KOO28807.1	hypothetical protein Ctob_009103 [Chrysochromulina tobinii]	-	-
1227	CL7152.Contig3	12	8	8	14.34	509	55.9558	7.09326	0.91	0.0178	ETO84319.1	hypothetical protein F444_01780 [Phytophthora parasitica P1976]	-	-
1228	Cluster-36722.18939-orf1	16	10	10	5.77	1750	197.107	5.88428	0.9	0.0112	XP_005764893.1	hypothetical protein EMIHUDRAFT_422149 [Emiliania huxleyi CCMP1516]	K12854	pre-mRNA-splicing helicase BRR2 [EC:3.6.4.13]
1229	Unigene13819	19	13	13	14.14	1061	113.152	7.28369	1.03	0.0884	XP_002286825.1	cysteinyl-trna synthetase [Thalassiosira pseudonana CCMP1335]	K01883	cysteinyl-tRNA synthetase [EC:6.1.1.16]
1230	CL10849.Contig2	5	4	4	22.85	267	28.2133	7.29834	1.18	0.007	OEL36941.1	hypothetical protein BAE44_0002040 [Dichanthelium oligosanthes]	-	-
1231	Unigene9967	11	4	4	8.36	562	59.0785	5.65576	0.85	0.017	XP_005784410.1	hypothetical protein EMIHUDRAFT_202495 [Emiliania huxleyi CCMP1516]	-	-
1232	Cluster-44967.0-orf1	5	3	3	17.69	277	30.1774	5.43994	1.31	0.000643	KOO23168.1	hypothetical protein Ctob_003319 [Chrysochromulina tobinii]	-	-
1233	Cluster-36722.20168-orf1	9	6	6	11.6	543	58.0162	5.14795	1.43	0.00125	XP_005780365.1	hypothetical protein EMIHUDRAFT_457104 [Emiliania huxleyi CCMP1516]	K05699	actinin alpha 1/4
1234	Cluster-36722.14987-orf1	10	3	3	18.81	218	23.4215	9.26123	0.88	0.0236	KOO26261.1	hypothetical protein Ctob_008308 [Chrysochromulina tobinii]	-	-
1235	CL572.Contig2	18	13	13	13.89	1195	131.959	6.12549	0.96	0.195	XP_005785286.1	hypothetical protein EMIHUDRAFT_441722 [Emiliania huxleyi CCMP1516]	K01886	glutaminyl-tRNA synthetase [EC:6.1.1.18]
1236	Unigene11502	6	3	3	19.29	254	27.1533	8.49951	0.97	0.698	KOO31898.1	hypothetical protein Ctob_012384 [Chrysochromulina sp. CCMP291]	-	-
1237	Cluster-44706.0-orf1	11	5	5	18.01	311	33.1965	6.91748	0.98	0.503	XP_005772134.1	hypothetical protein EMIHUDRAFT_75403 [Emiliania huxleyi CCMP1516]	K00059	3-oxoacyl-[acyl-carrier protein] reductase [EC:1.1.1.100]
1238	Cluster-36722.8058-orf1	8	4	4	6.65	722	77.6428	5.04639	1.15	0.000357	XP_005761091.1	acetoacetyl-CoA synthetase [Emiliania huxleyi CCMP1516]	K01907	acetoacetyl-CoA synthetase [EC:6.2.1.16]
1239	Cluster-36722.30414-orf1	7	5	5	30.62	209	21.612	5.64307	1.24	0.000658	XP_005792593.1	hypothetical protein EMIHUDRAFT_417407 [Emiliania huxleyi CCMP1516]	-	-
1240	Unigene23197	5	5	5	8.62	835	90.0679	8.52881	1.03	0.684	KOO24610.1	glycosyltransferase family 77 protein [Chrysochromulina sp. CCMP291]	K20784	arabinosyltransferase [EC:2.4.2.-]
1241	CL7297.Contig2	4	3	3	13.95	258	26.9511	8.30908	1.17	0.00527	XP_009032613.1	hypothetical protein AURANDRAFT_60766 [Aureococcus anophagefferens]	-	-
1242	CL12321.Contig1	15	4	4	26.32	152	16.0826	10.5942	0.97	0.0786	XP_005785080.1	hypothetical protein EMIHUDRAFT_418142 [Emiliania huxleyi CCMP1516]	K02894	large subunit ribosomal protein L23e
1243	Unigene5662	5	4	4	10.45	488	51.2854	5.68115	0.97	0.487	XP_005779345.1	hypothetical protein EMIHUDRAFT_114884 [Emiliania huxleyi CCMP1516]	K19613	leucine-rich repeat protein SHOC2
1244	Cluster-46015.0-orf1	7	4	4	7.66	470	48.9163	9.74463	0.79	0.00141	CAB1101728.1	unnamed protein product [Ectocarpus sp. CCAP 1310/34]	K14997	solute carrier family 38 (sodium-coupled neutral amino acid transporter), member 11
1245	Unigene36357	5	3	2	40.78	103	9.73878	4.41162	1.06	0.197	XP_002950747.1	hypothetical protein VOLCADRAFT_104860 [Volvox carteri f. nagariensis]	-	-
1246	Unigene32658	7	4	4	24.28	173	19.2288	8.47021	1.06	0.0837	KOO52931.1	nucleoside diphosphate kinase 7 [Chrysochromulina sp. CCMP291]	K00940	nucleoside-diphosphate kinase [EC:2.7.4.6]
1247	CL5016.Contig4	18	8	1	16.05	405	44.501	8.42627	0.92	0.0432	KOO34169.1	hypothetical protein Ctob_009981 [Chrysochromulina sp. CCMP291]	K00161	pyruvate dehydrogenase E1 component alpha subunit [EC:1.2.4.1]
1248	Unigene3209	6	3	3	11.54	468	46.8982	5.88428	1.24	0.0124	OSX72669.1	hypothetical protein BU14_0415s0013 [Porphyra umbilicalis]	-	-
1249	Unigene11678	10	5	5	23.51	285	31.1905	7.85498	1.35	3.04e-05	XP_005781047.1	hypothetical protein EMIHUDRAFT_234749 [Emiliania huxleyi CCMP1516]	K05523	D-lactate dehydratase / protein deglycase [EC:4.2.1.130 3.5.1.124]
1250	CL9150.Contig2	15	6	3	26.03	219	24.0514	8.74854	0.98	0.769	KOO30802.1	member ras oncogene family [Chrysochromulina sp. CCMP291]	K07904	Ras-related protein Rab-11A
1251	CL5977.Contig1	7	2	2	7.34	286	29.6778	8.98291	0.97	0.648	XP_002184961.1	predicted protein [Phaeodactylum tricornutum CCAP 1055/1]	-	-
1252	CL11095.Contig1	11	4	4	27.33	172	17.733	6.94678	0.91	0.00284	KOO23218.1	hypothetical protein Ctob_008209, partial [Chrysochromulina sp. CCMP291]	K09747	nucleoid-associated protein EbfC
1253	Cluster-36722.12262-orf1	8	4	4	14.24	316	34.799	7.94287	0.93	0.065	XP_005704161.1	phosphomannomutase [Galdieria sulphuraria]	K17497	phosphomannomutase [EC:5.4.2.8]
1254	CL10187.Contig2	4	4	4	12.56	406	43.1152	9.29053	1.09	0.0752	OSX79974.1	LOW QUALITY PROTEIN: hypothetical protein BU14_0066s0027 [Porphyra umbilicalis]	-	-
1255	CL8276.Contig1	3	3	3	6.7	597	66.1623	7.94287	1.5	0.000629	MBL7979096.1	family 1 glycosylhydrolase [Bacteroidetes Order II. Incertae sedis bacterium]	K01229	lactase-phlorizin hydrolase [EC:3.2.1.108 3.2.1.62]
1256	CL1885.Contig1	9	6	5	4.91	1323	146.009	6.63916	0.9	0.00512	OUS47973.1	P-loop containing nucleoside triphosphate hydrolase protein [Ostreococcus tauri]	-	-
1257	CL6235.Contig1	7	5	5	44.04	109	11.9542	10.4185	0.91	0.287	XP_005788475.1	hypothetical protein EMIHUDRAFT_362722 [Emiliania huxleyi CCMP1516]	K02921	large subunit ribosomal protein L37Ae
1258	CL1265.Contig1	6	3	3	9.02	366	38.5375	10.1108	1	0.883	XP_002183206.1	predicted protein [Phaeodactylum tricornutum CCAP 1055/1]	-	-
1259	CL5624.Contig1	8	4	4	11.14	431	46.4011	7.40088	1.18	0.000296	XP_005778860.1	aldo/keto reductase [Emiliania huxleyi CCMP1516]	-	-
1260	Unigene9493	9	5	5	15.95	232	24.4493	6.84424	1.12	0.00136	CBN78047.1	flagellar associated protein, quinone reductase-like protein [Ectocarpus siliculosus]	K03809	NAD(P)H dehydrogenase (quinone) [EC:1.6.5.2]
1261	Cluster-49637.0-orf1	8	4	4	10.16	492	51.0188	5.69385	1.18	0.000389	XP_005759046.1	hypothetical protein EMIHUDRAFT_42376, partial [Emiliania huxleyi CCMP1516]	K22935	D-ribulokinase [EC:2.7.1.47]
1262	Unigene26526	1	1	1	8.1	247	25.8733	8.23584	1.05	0.118	KOO26957.1	3-dehydroquinate dehydratase [Chrysochromulina sp. CCMP291]	K03786	3-dehydroquinate dehydratase II [EC:4.2.1.10]
1263	Cluster-36722.21790-orf1	11	5	5	14.25	393	42.0749	6.3667	1.18	1.45e-05	XP_005794428.1	hypothetical protein EMIHUDRAFT_447541 [Emiliania huxleyi CCMP1516]	K09560	suppressor of tumorigenicity protein 13
1264	Cluster-36722.19299-orf1	6	4	4	16.16	328	35.1676	6.06201	1.12	0.0081	XP_005756898.1	hypothetical protein EMIHUDRAFT_446652 [Emiliania huxleyi CCMP1516]	K08568	cathepsin X [EC:3.4.18.1]
1265	CL1565.Contig1	12	8	2	9.33	1029	109.661	10.0083	1.18	0.00462	CBN75874.1	DEAD box helicase [Ectocarpus siliculosus]	K12823	ATP-dependent RNA helicase DDX5/DBP2 [EC:3.6.4.13]
1266	Cluster-36722.6781-orf1	8	8	8	11.96	786	85.2879	5.68115	1.28	0.000356	KOO52766.1	fimbrin 1 [Chrysochromulina tobinii]	K17336	plastin-3
1267	CL4501.Contig1	6	5	2	10.54	645	66.866	5.17334	1.09	0.119	XP_005783229.1	hypothetical protein EMIHUDRAFT_314476 [Emiliania huxleyi CCMP1516]	-	-
1268	Unigene17186	12	4	3	17.13	286	28.8704	9.61279	0.91	0.00323	CAB62280.1	hydroxyproline-rich glycoprotein DZ-HRGP [Volvox carteri f. nagariensis]	-	-
1269	Unigene32847	9	5	5	24.58	236	25.2446	4.50049	1.1	0.141	XP_005781567.1	hypothetical protein EMIHUDRAFT_456821 [Emiliania huxleyi CCMP1516]	-	-
1270	Unigene540	12	6	6	11.96	560	61.0199	7.23975	1.14	0.0547	KOO32707.1	aldehyde dehydrogenase [Chrysochromulina sp. CCMP291]	K00294	1-pyrroline-5-carboxylate dehydrogenase [EC:1.2.1.88]
1271	CL487.Contig4	4	2	2	8.63	278	30.1055	6.21436	0.93	0.0853	KOO53862.1	hypothetical protein Ctob_012795 [Chrysochromulina sp. CCMP291]	-	-
1272	CL3563.Contig2	5	3	3	13.56	295	30.3803	5.14795	1.23	0.000267	XP_005758784.1	hypothetical protein EMIHUDRAFT_453465 [Emiliania huxleyi CCMP1516]	-	-
1273	Cluster-46807.0-orf1	6	5	5	14.07	398	40.2616	5.42725	1.01	0.777	XP_005761838.1	hypothetical protein EMIHUDRAFT_420567 [Emiliania huxleyi CCMP1516]	K00003	homoserine dehydrogenase [EC:1.1.1.3]
1274	Unigene14660	12	4	4	15.34	326	36.9145	8.04541	0.97	0.18	XP_009039772.1	hypothetical protein AURANDRAFT_30675 [Aureococcus anophagefferens]	K05304	sialic acid synthase [EC:2.5.1.56 2.5.1.57 2.5.1.132]
1275	Cluster-36722.13886-orf1	9	3	3	21.47	177	20.0774	9.81787	1.14	0.00927	XP_005771466.1	hypothetical protein EMIHUDRAFT_445032 [Emiliania huxleyi CCMP1516]	K02868	large subunit ribosomal protein L11e
1276	Cluster-36722.16068-orf1	11	3	3	5.88	425	45.2722	8.47021	0.71	0.000182	KOO28650.1	mitochondrial inner membrane protease subunit 2 [Chrysochromulina tobinii]	K09525	DnaJ homolog subfamily C member 5
1277	CL6315.Contig2	15	3	1	11.32	371	39.9605	8.17725	0.91	0.0124	XP_005765760.1	hypothetical protein EMIHUDRAFT_459566 [Emiliania huxleyi CCMP1516]	K15275	solute carrier family 35 (UDP-galactose transporter), member B1
1278	CL3766.Contig4	3	3	3	9.4	436	46.7031	5.93506	1.05	0.0526	XP_005794088.1	hypothetical protein EMIHUDRAFT_194076 [Emiliania huxleyi CCMP1516]	-	-
1279	CL7039.Contig3	21	11	9	16.84	671	72.1852	6.01123	0.9	0.00135	XP_005777405.1	hypothetical protein EMIHUDRAFT_238059 [Emiliania huxleyi CCMP1516]	K00109	2-hydroxyglutarate dehydrogenase [EC:1.1.99.2]
1280	Unigene26796	17	9	9	21.45	359	40.0201	9.61279	0.93	0.000553	KOO33927.1	beta-ig-h3 fasciclin [Chrysochromulina sp. CCMP291]	-	-
1281	CL4029.Contig1	5	3	3	10.3	369	38.3645	11.2534	1.1	0.0063	KOO31642.1	mitochondrial carrier [Chrysochromulina sp. CCMP291]	K15111	solute carrier family 25 (mitochondrial S-adenosylmethionine transporter), member 26
1282	Unigene1340	12	3	3	25.35	217	23.241	5.69385	0.96	0.102	OSX77912.1	hypothetical protein BU14_0127s0010 [Porphyra umbilicalis]	-	-
1283	Cluster-36722.23026-orf1	17	6	5	11.92	495	54.0158	8.49951	1.11	0.00108	KDD75407.1	Rab GDP dissociation inhibitor [Helicosporidium sp. ATCC 50920]	K17255	Rab GDP dissociation inhibitor
1284	Unigene14537	13	2	2	11.81	127	13.9969	11.7515	0.68	0.000182	XP_005757121.1	hypothetical protein EMIHUDRAFT_107602 [Emiliania huxleyi CCMP1516]	-	-
1285	Cluster-36722.22253-orf1	11	5	5	15.33	411	45.5562	9.02686	0.93	0.124	TKW02039.1	hypothetical protein SEVIR_8G218560v2 [Setaria viridis]	K01866	tyrosyl-tRNA synthetase [EC:6.1.1.1]
1286	Unigene11181	16	9	9	10.91	788	84.9801	5.10986	0.65	1.06e-06	KOO33966.1	mg chelatase subunit [Chrysochromulina sp. CCMP291]	K03404	magnesium chelatase subunit D [EC:6.6.1.1]
1287	Unigene11701	10	7	7	15.1	543	59.1346	7.13721	1.02	0.54	XP_005791863.1	hypothetical protein EMIHUDRAFT_433378 [Emiliania huxleyi CCMP1516]	K09498	T-complex protein 1 subunit zeta
1288	CL858.Contig1	9	5	1	9.33	568	63.1408	6.21436	1.13	0.132	XP_005780194.1	aspartyl-tRNA synthetase [Emiliania huxleyi CCMP1516]	K22503	aspartyl-tRNA synthetase [EC:6.1.1.12]
1289	CL1237.Contig6	13	7	1	14.38	598	62.9137	8.67529	0.96	0.157	OUS43132.1	P-loop containing nucleoside triphosphate hydrolase protein [Ostreococcus tauri]	K12823	ATP-dependent RNA helicase DDX5/DBP2 [EC:3.6.4.13]
1290	CL11937.Contig1	10	4	4	19.62	260	28.2143	5.96045	1.15	0.00398	XP_005792163.1	hypothetical protein EMIHUDRAFT_251416 [Emiliania huxleyi CCMP1516]	-	-
1291	Cluster-36722.16572-orf1	8	4	4	21.8	211	22.6997	9.49561	0.91	0.0633	GBG34591.1	Microsomal glutathione S-transferase 3 [Hondaea fermentalgiana]	K00799	glutathione S-transferase [EC:2.5.1.18]
1292	CL9462.Contig2	11	8	8	16.64	613	65.4623	5.8335	1.14	0.00223	XP_005765344.1	DP-N-acetylglucosamine pyrophosphorylase [Emiliania huxleyi CCMP1516]	K12447	UDP-sugar pyrophosphorylase [EC:2.7.7.64]
1293	Unigene6019	9	5	5	16.22	339	35.1595	4.86865	1.09	0.00864	XP_003058821.1	predicted protein [Micromonas pusilla CCMP1545]	K08675	ATP-dependent Lon protease [EC:3.4.21.53]
1294	Unigene30164	13	4	4	20.55	292	32.5555	7.38623	0.87	0.0108	XP_002499487.1	predicted protein [Micromonas commoda]	-	-
1295	CL8547.Contig2	12	10	10	9.44	1028	113.528	5.10986	1	0.866	XP_005784980.1	hypothetical protein EMIHUDRAFT_467973 [Emiliania huxleyi CCMP1516]	K03178	ubiquitin-activating enzyme E1 [EC:6.2.1.45]
1296	Unigene17543	6	3	3	15.23	243	26.3043	6.55127	0.8	0.00345	KOO23775.1	ATP-dependent clp protease proteolytic subunit [Chrysochromulina sp. CCMP291]	K01358	ATP-dependent Clp protease, protease subunit [EC:3.4.21.92]
1297	Unigene29836	8	5	5	14.29	448	47.1987	7.44482	0.99	0.905	EWM29837.1	aspartate aminotransferase [Nannochloropsis gaditana]	K15849	bifunctional aspartate aminotransferase and glutamate/aspartate-prephenate aminotransferase [EC:2.6.1.1 2.6.1.78 2.6.1.79]
1298	Unigene13774	20	9	9	19.83	464	53.4148	9.17334	1.03	0.0714	ALD47954.1	adaptor protein complex 1 subunit mu [Isochrysis galbana]	K12393	AP-1 complex subunit mu
1299	Cluster-36722.24825-orf1	10	7	7	12.55	733	78.4887	7.73779	0.84	0.0123	XP_005793612.1	hypothetical protein EMIHUDRAFT_433266, partial [Emiliania huxleyi CCMP1516]	-	-
1300	Cluster-36722.18174-orf2	2	1	1	21	100	10.8126	9.5835	0.81	0.000333	KOO27409.1	hypothetical protein Ctob_006711 [Chrysochromulina tobinii]	-	-
1301	Unigene15144	5	2	2	10.94	265	28.3378	8.92432	1.34	0.00298	KXZ54665.1	hypothetical protein GPECTOR_4g731 [Gonium pectorale]	K00658	2-oxoglutarate dehydrogenase E2 component (dihydrolipoamide succinyltransferase) [EC:2.3.1.61]
1302	Cluster-36722.17998-orf1	4	3	3	7.05	482	49.1285	10.3599	0.92	0.0353	VEU37553.1	unnamed protein product [Pseudo-nitzschia multistriata]	-	-
1303	Unigene11702	4	2	2	6.18	372	37.8744	5.21143	0.94	0.222	XP_009032964.1	expressed protein [Aureococcus anophagefferens]	-	-
1304	CL10889.Contig2	7	3	3	8.97	379	39.7757	7.7085	1.17	8.55e-05	OEL36941.1	hypothetical protein BAE44_0002040 [Dichanthelium oligosanthes]	K11153	retinol dehydrogenase 12 [EC:1.1.1.300]
1305	Unigene26832	4	1	1	4.04	322	32.7863	9.80322	0.99	0.333	XP_005792273.1	hypothetical protein EMIHUDRAFT_108829 [Emiliania huxleyi CCMP1516]	-	-
1306	Cluster-36722.17062-orf1	4	1	1	8.66	127	13.7461	8.66064	1.12	0.00303	XP_005787775.1	putative endopeptidase Clp [Emiliania huxleyi CCMP1516]	K01358	ATP-dependent Clp protease, protease subunit [EC:3.4.21.92]
1307	Unigene31508	11	3	3	23.7	346	35.3728	4.80518	1.23	0.00289	CAD22154.1	pherophorin-dz1 protein [Volvox carteri f. nagariensis]	-	-
1308	Cluster-36722.26757-orf2	11	4	4	17.32	254	28.2964	6.63916	1.41	0.000103	CBN79135.1	conserved unknown protein [Ectocarpus siliculosus]	-	-
1309	Cluster-36722.27453-orf1	3	2	2	17.65	187	20.8066	7.6499	1.08	0.309	KOO27181.1	transmembrane protein [Chrysochromulina tobinii]	-	-
1310	Cluster-36722.16663-orf1	5	2	2	5.82	498	54.0969	6.55127	1.03	0.635	AID57150.1	sphinganine kinase 1 [Emiliania huxleyi]	K04718	sphingosine kinase [EC:2.7.1.91]
1311	CL7392.Contig1	12	7	6	19.3	373	37.8438	4.65283	1.01	0.596	OSX69786.1	hypothetical protein BU14_1158s0001, partial [Porphyra umbilicalis]	-	-
1312	CL10440.Contig3	10	7	7	18.11	530	56.8353	8.44092	0.95	0.0934	EJK45588.1	hypothetical protein THAOC_35793 [Thalassiosira oceanica]	-	-
1313	Cluster-36722.20877-orf1	10	6	6	10.88	671	70.8681	7.15186	1.22	0.000186	XP_005762840.1	hypothetical protein EMIHUDRAFT_452658 [Emiliania huxleyi CCMP1516]	-	-
1314	Unigene23201	13	5	5	25.99	177	18.534	9.77393	1.37	5.52e-06	-	-	-	-
1315	CL3160.Contig1	3	2	1	5.5	382	38.8947	7.95752	1	0.982	OSX78536.1	hypothetical protein BU14_0106s0002 [Porphyra umbilicalis]	-	-
1316	CL8386.Contig1	4	1	1	3.56	281	29.7715	5.32568	1.21	0.000249	XP_005766268.1	hypothetical protein EMIHUDRAFT_437029 [Emiliania huxleyi CCMP1516]	K12831	splicing factor 3B subunit 4
1317	CL3617.Contig2	6	4	4	12.16	370	37.9702	7.38623	0.91	0.0389	KOO28166.1	rok family protein [Chrysochromulina sp. CCMP291]	K00847	fructokinase [EC:2.7.1.4]
1318	CL12219.Contig1	4	3	2	5.61	588	65.5672	5.97314	1.24	0.000737	KOO29768.1	g protein alpha-subunit [Chrysochromulina sp. CCMP291]	-	-
1319	Unigene29815	7	3	3	9.09	341	37.4936	9.99365	0.9	0.0045	KOO28175.1	transmembrane protein 41b [Chrysochromulina sp. CCMP291]	-	-
1320	CL1688.Contig4	4	3	3	4.1	731	79.8332	7.38623	1.19	0.000834	KOO32225.1	lmbr1 domain-containing protein 2 [Chrysochromulina sp. CCMP291]	-	-
1321	CL12313.Contig17	15	8	8	20.65	581	62.7132	8.25049	0.96	0.0298	KOO25990.1	phenylalanyl-tRNA synthetase alpha chain-like protein [Chrysochromulina sp. CCMP291]	K01889	phenylalanyl-tRNA synthetase alpha chain [EC:6.1.1.20]
1322	Cluster-36722.9455-orf1	2	1	1	3.41	411	43.411	9.33447	1.09	0.165	KOO32156.1	putative saccharopine dehydrogenase-like protein [Chrysochromulina tobinii]	-	-
1323	Unigene29323	6	5	5	11.58	622	66.4076	7.37158	1.04	0.323	XP_021857995.1	flocculation protein FLO11-like [Spinacia oleracea]	K08876	SCY1-like protein 1
1324	CL9891.Contig2	5	2	2	30.08	123	13.4958	6.52197	0.92	0.191	KOO52738.1	translation factor [Chrysochromulina sp. CCMP291]	K03113	translation initiation factor 1
1325	Cluster-38157.0-orf1	5	2	2	7.06	269	28.4628	5.12256	1.35	0.00524	XP_005763302.1	hypothetical protein EMIHUDRAFT_215122 [Emiliania huxleyi CCMP1516]	-	-
1326	CL813.Contig2	13	5	5	19.18	292	30.6516	8.92432	1.13	0.00938	OLQ14439.1	Thermonuclease [Symbiodinium microadriaticum]	K01174	micrococcal nuclease [EC:3.1.31.1]
1327	CL9229.Contig1	6	4	4	13.9	367	40.1275	6.55127	0.95	0.402	XP_008865037.1	hypothetical protein H310_03065 [Aphanomyces invadans]	-	-
1328	Unigene1468	6	2	2	5.99	334	34.8754	6.93213	0.98	0.218	EJK45842.1	hypothetical protein THAOC_35525 [Thalassiosira oceanica]	K00926	carbamate kinase [EC:2.7.2.2]
1329	CL1103.Contig7	8	3	3	8.79	307	34.6508	9.11475	2.12	5.08e-06	MCB1566758.1	class I SAM-dependent methyltransferase [Xanthomonadales bacterium]	-	-
1330	CL2731.Contig1	4	2	2	8.58	233	24.2989	8.73389	1	0.964	XP_020395843.1	uncharacterized protein DDB_G0271670, partial [Zea mays]	-	-
1331	Unigene29897	11	5	5	11.27	488	53.1116	6.22705	1.25	0.000397	KOO30035.1	rab gdp dissociation inhibitor protein [Chrysochromulina sp. CCMP291]	K17255	Rab GDP dissociation inhibitor
1332	Unigene1205	9	5	5	26.5	200	21.4514	9.84717	0.84	0.0131	XP_002505749.1	predicted protein [Micromonas commoda]	K00891	shikimate kinase [EC:2.7.1.71]
1333	Unigene23365	16	8	8	14.78	602	63.3826	8.1333	0.82	0.000109	KOO35906.1	hypothetical protein Ctob_013340 [Chrysochromulina sp. CCMP291]	-	-
1334	Unigene14217	5	5	5	5.72	996	110.793	5.04639	0.94	0.13	XP_005763155.1	hypothetical protein EMIHUDRAFT_452643 [Emiliania huxleyi CCMP1516]	K12852	116 kDa U5 small nuclear ribonucleoprotein component
1335	Cluster-36945.1-orf1	3	2	2	12.97	185	18.2457	11.3413	1.02	0.626	-	-	-	-
1336	CL2388.Contig1	11	5	2	5.48	986	106.983	5.33838	0.51	0.000435	XP_005778032.1	hypothetical protein EMIHUDRAFT_237489 [Emiliania huxleyi CCMP1516]	K12385	Niemann-Pick C1 protein
1337	Unigene26872	11	3	3	16.51	212	21.7385	9.81787	0.78	0.000573	XP_005777442.1	hypothetical protein EMIHUDRAFT_424396 [Emiliania huxleyi CCMP1516]	K02867	large subunit ribosomal protein L11
1338	CL8758.Contig1	3	2	2	3.87	749	80.6286	8.49951	1	0.915	XP_009035901.1	hypothetical protein AURANDRAFT_71291, partial [Aureococcus anophagefferens]	-	-
1339	CL10222.Contig1	5	2	2	9.95	201	20.7631	9.45166	0.98	0.502	XP_005762579.1	hypothetical protein EMIHUDRAFT_248497 [Emiliania huxleyi CCMP1516]	-	-
1340	Unigene29657	8	2	2	24.65	142	14.6893	5.12256	0.95	0.0416	OSX74899.1	hypothetical protein BU14_0262s0016 [Porphyra umbilicalis]	-	-
1341	Cluster-36722.8512-orf1	9	4	4	9.43	456	46.5623	9.67139	1.08	0.0184	XP_005774795.1	dihydroorotate dehydrogenase [Emiliania huxleyi CCMP1516]	K00254	dihydroorotate dehydrogenase [EC:1.3.5.2]
1342	CL9243.Contig1	10	6	6	24.23	326	34.9346	9.15869	1.06	0.0607	XP_005776632.1	hypothetical protein EMIHUDRAFT_116049 [Emiliania huxleyi CCMP1516]	-	-
1343	Cluster-36722.18945-orf1	4	2	2	11.39	202	21.1639	10.0376	0.89	0.00221	KOO32147.1	hypothetical protein Ctob_015260 [Chrysochromulina tobinii]	-	-
1344	Unigene29591	27	7	7	37.27	161	16.6408	9.92041	0.92	0.0271	XP_002180947.1	predicted protein [Phaeodactylum tricornutum CCAP 1055/1]	-	-
1345	CL8174.Contig2	10	4	3	9.86	517	55.5153	7.21045	1.07	0.0454	OLQ09981.1	Trophinin [Symbiodinium microadriaticum]	K20781	peptidyl serine alpha-galactosyltransferase [EC:2.4.1.-]
1346	Cluster-36722.20050-orf1	7	3	3	9.56	272	29.1734	9.56885	1.07	0.291	OSX80118.1	hypothetical protein BU14_0058s0029 [Porphyra umbilicalis]	-	-
1347	CL1060.Contig4	6	4	4	12.92	356	38.7967	7.28369	1.28	0.00414	KOO22277.1	udp-glucose 4-epimerase [Chrysochromulina sp. CCMP291]	K01784	UDP-glucose 4-epimerase [EC:5.1.3.2]
1348	Unigene26685	3	1	1	7.95	151	16.4258	9.71533	0.77	0.00244	EJK64374.1	hypothetical protein THAOC_14896 [Thalassiosira oceanica]	K02518	translation initiation factor IF-1
1349	Unigene9989	3	1	1	4.79	501	49.6429	11.1069	1.19	0.0198	KOO25304.1	hypothetical protein Ctob_009569 [Chrysochromulina sp. CCMP291]	-	-
1350	Unigene27435	7	2	1	3.64	549	59.7698	5.021	0.96	0.549	XP_005782021.1	hypothetical protein EMIHUDRAFT_113715 [Emiliania huxleyi CCMP1516]	-	-
1351	Cluster-36722.16436-orf1	13	7	7	20.2	406	43.5597	5.09717	0.97	0.238	KOO23232.1	gtp-binding protein [Chrysochromulina tobinii]	K19788	obg-like ATPase 1
1352	CL6197.Contig4	3	3	3	13.92	352	36.0327	8.42627	1.21	0.00492	XP_005788737.1	hypothetical protein EMIHUDRAFT_110348 [Emiliania huxleyi CCMP1516]	-	-
1353	CL4992.Contig2	9	4	4	12.34	397	43.4314	8.20654	1	0.942	XP_005784404.1	tryptophanyl-tRNA synthetase [Emiliania huxleyi CCMP1516]	K01867	tryptophanyl-tRNA synthetase [EC:6.1.1.2]
1354	Unigene32969	8	4	4	11.04	589	61.3234	4.53857	1.15	0.12	OSX68994.1	hypothetical protein BU14_1990s0001 [Porphyra umbilicalis]	-	-
1355	Cluster-44888.0-orf1	5	3	3	13.09	275	29.734	6.31592	0.87	0.126	GAX12641.1	hypothetical protein FisN_13Lh109 [Fistulifera solaris]	K09592	hypoxia-inducible factor prolyl hydroxylase [EC:1.14.11.29]
1356	CL5883.Contig5	4	3	2	11.11	387	43.4397	6.41748	1.21	0.0877	XP_012858247.1	PREDICTED: alanine--tRNA ligase [Erythranthe guttata]	K01872	alanyl-tRNA synthetase [EC:6.1.1.7]
1357	Cluster-36722.17353-orf1	6	2	2	6.48	324	35.4496	9.27588	0.74	7.02e-05	KOO24007.1	drug metabolite transporter superfamily [Chrysochromulina tobinii]	-	-
1358	Cluster-36722.4987-orf1	3	2	2	3.68	544	55.286	8.86572	0.73	0.0122	XP_001422207.1	DASS family transporter: 2-oxoglutarate/malate [Ostreococcus lucimarinus CCE9901]	-	-
1359	Cluster-36722.7098-orf1	11	5	5	20.41	294	31.6814	9.18799	1.19	0.00187	XP_005785417.1	hypothetical protein EMIHUDRAFT_364165 [Emiliania huxleyi CCMP1516]	-	-
1360	CL8261.Contig2	6	3	3	12.4	363	38.517	4.91943	0.92	0.00133	XP_005788621.1	hypothetical protein EMIHUDRAFT_440699 [Emiliania huxleyi CCMP1516]	-	-
1361	CL8538.Contig1	6	4	4	16.38	232	25.3808	4.75439	0.7	0.000188	KOO23966.1	hypothetical protein Ctob_008884 [Chrysochromulina sp. CCMP291]	-	-
1362	CL1003.Contig1	16	4	4	21.38	159	16.5392	4.53857	0.72	9.99e-05	BAS98745.1	Os06g0633375 [Oryza sativa Japonica Group]	-	-
1363	Cluster-47304.0-orf1	11	4	4	38.4	125	13.3184	5.47803	0.99	0.708	KOO24846.1	peptidyl-prolyl cis-trans isomerase [Chrysochromulina tobinii]	-	-
1364	Unigene16903	10	6	6	12.24	531	57.7394	6.96143	1.03	0.0761	XP_009036542.1	hypothetical protein AURANDRAFT_63865 [Aureococcus anophagefferens]	K00232	acyl-CoA oxidase [EC:1.3.3.6]
1365	Unigene11647	10	5	5	34.16	202	20.6361	5.90967	0.68	3.94e-05	BAG68286.1	chitin-binding lectin precursor [Solanum lycopersicum var. cerasiforme]	-	-
1366	CL10686.Contig1	13	6	6	13.06	536	59.4641	8.23584	1.26	0.000126	KOO26356.1	26s proteasome non-ATPase regulatory subunit 3 [Chrysochromulina sp. CCMP291]	K03033	26S proteasome regulatory subunit N3
1367	CL8764.Contig1	7	4	4	20.37	270	29.5227	9.86182	0.62	0.000373	KOO21024.1	hypothetical protein Ctob_001669 [Chrysochromulina sp. CCMP291]	-	-
1368	Cluster-35783.0-orf2	2	1	1	20	85	8.8867	4.42432	0.96	0.26	XP_005790852.1	hypothetical protein EMIHUDRAFT_466833 [Emiliania huxleyi CCMP1516]	-	-
1369	CL6142.Contig2	5	3	3	22.08	154	17.3848	9.78857	0.79	0.00264	KOO53321.1	hypothetical protein Ctob_011958 [Chrysochromulina sp. CCMP291]	-	-
1370	Cluster-36722.10461-orf1	7	3	3	8.54	363	40.4209	6.52197	0.94	0.0171	XP_005761487.1	hypothetical protein EMIHUDRAFT_438175 [Emiliania huxleyi CCMP1516]	K03246	translation initiation factor 3 subunit I
1371	CL470.Contig15	10	4	4	30.17	116	13.4943	10.0376	0.71	0.0151	YP_005088733.1	ribosomal protein L21 [Phaeocystis antarctica]	K02888	large subunit ribosomal protein L21
1372	Cluster-36722.8925-orf1	14	5	5	33.33	105	11.1717	9.53955	1.13	0.00487	KOO21376.1	myosin light chain kinase [Chrysochromulina tobinii]	-	-
1373	Cluster-36722.14941-orf1	8	6	6	6.13	963	100.176	4.71631	0.86	0.00132	KOO25274.1	hypothetical protein Ctob_013130 [Chrysochromulina tobinii]	-	-
1374	Cluster-34135.0-orf1	17	2	1	16.35	104	11.5173	10.0815	0.7	0.18	XP_022845421.1	histone H2B.3-like [Olea europaea var. sylvestris]	-	-
1375	CL4420.Contig1	7	7	7	22.47	365	40.3901	4.95752	1.23	0.00597	XP_005779184.1	hypothetical protein EMIHUDRAFT_366908 [Emiliania huxleyi CCMP1516]	K03237	translation initiation factor 2 subunit 1
1376	CL9721.Contig1	7	4	4	8.91	539	60.0219	5.8208	1.09	0.194	KOO34550.1	calcium-dependent protein [Chrysochromulina sp. CCMP291]	K13412	calcium-dependent protein kinase [EC:2.7.11.1]
1377	CL7315.Contig1	3	2	2	16.76	173	17.4805	10.3159	1.01	0.266	XP_005787375.1	hypothetical protein EMIHUDRAFT_227961 [Emiliania huxleyi CCMP1516]	-	-
1378	Unigene29811	9	4	3	14.12	347	36.7113	4.98291	0.8	0.0477	XP_005768711.1	hypothetical protein EMIHUDRAFT_436544 [Emiliania huxleyi CCMP1516]	K02945	small subunit ribosomal protein S1
1379	Unigene26465	12	4	4	23.83	235	26.5056	8.68994	1.13	0.00756	XP_005765939.1	hypothetical protein EMIHUDRAFT_451965 [Emiliania huxleyi CCMP1516]	K03936	NADH dehydrogenase (ubiquinone) Fe-S protein 3 [EC:7.1.1.2]
1380	Cluster-36722.12559-orf1	5	2	2	5.71	368	40.1321	6.93213	0.93	0.0506	OEU09129.1	hypothetical protein FRACYDRAFT_249042 [Fragilariopsis cylindrus CCMP1102]	-	-
1381	Unigene6604	9	5	5	5.32	733	80.1765	9.05615	0.91	0.0423	XP_005772161.1	hypothetical protein EMIHUDRAFT_117868 [Emiliania huxleyi CCMP1516]	K20784	arabinosyltransferase [EC:2.4.2.-]
1382	Unigene5311	4	1	1	5.11	274	30.2302	5.73193	1.2	0.00413	KOO32277.1	hypothetical protein Ctob_012595 [Chrysochromulina sp. CCMP291]	-	-
1383	CL524.Contig1	4	2	2	5.9	542	56.1042	9.96436	0.84	0.00161	KOO29024.1	DNA-damage-inducible protein f [Chrysochromulina sp. CCMP291]	-	-
1384	Unigene29678	7	4	4	39.01	141	14.9834	4.7417	1.15	0.0838	XP_009032281.1	hypothetical protein AURANDRAFT_70520 [Aureococcus anophagefferens]	-	-
1385	Cluster-36722.11768-orf1	15	8	8	11.94	779	82.5457	5.38916	1.08	0.142	KOO25095.1	disulfide isomerase [Chrysochromulina tobinii]	K09584	protein disulfide-isomerase A6 [EC:5.3.4.1]
1386	Unigene17572	6	4	4	6.72	461	49.6195	6.63916	0.92	0.00744	KOO24347.1	hypothetical protein Ctob_007090 [Chrysochromulina sp. CCMP291]	-	-
1387	Unigene11425	8	3	3	13.06	222	23.6777	8.76318	1.15	0.00353	XP_005766978.1	hypothetical protein EMIHUDRAFT_432496, partial [Emiliania huxleyi CCMP1516]	-	-
1388	Unigene9655	2	1	1	4.66	236	24.2704	7.12256	0.98	0.546	XP_009035901.1	hypothetical protein AURANDRAFT_71291, partial [Aureococcus anophagefferens]	-	-
1389	Cluster-36722.14442-orf1	12	5	5	15.18	257	27.2549	5.22412	0.97	0.117	KOO29956.1	hypothetical protein Ctob_003815 [Chrysochromulina tobinii]	-	-
1390	Unigene32430	6	5	5	8.78	649	71.1973	6.72705	1.05	0.161	XP_002179594.1	predicted protein [Phaeodactylum tricornutum CCAP 1055/1]	-	-
1391	Cluster-36722.19224-orf1	7	4	4	11.99	392	42.1101	4.88135	0.81	0.000586	KOO35663.1	hypothetical protein Ctob_010191 [Chrysochromulina tobinii]	-	-
1392	Cluster-36722.25400-orf1	8	5	2	18.37	294	29.9496	7.26904	1.47	0.000331	XP_009035901.1	hypothetical protein AURANDRAFT_71291, partial [Aureococcus anophagefferens]	-	-
1393	Cluster-36722.14467-orf1	12	7	7	16.48	534	55.9869	6.85889	1.27	0.000318	OSX76667.1	hypothetical protein BU14_0180s0014, partial [Porphyra umbilicalis]	-	-
1394	CL402.Contig3	3	2	1	2.55	863	93.0722	4.55127	1.12	0.0421	XP_015629496.1	PREDICTED: basic proline-rich protein-like, partial [Oryza sativa Japonica Group]	-	-
1395	Unigene10883	11	7	7	9.25	1232	133.18	7.78174	0.98	0.514	KOO23197.1	hypothetical protein Ctob_002882 [Chrysochromulina sp. CCMP291]	K20783	arabinosyltransferase [EC:2.4.2.-]
1396	CL4542.Contig2	5	3	3	9.82	224	23.9707	9.30518	1.56	0.000194	KOO30478.1	hypothetical protein Ctob_013362 [Chrysochromulina sp. CCMP291]	-	-
1397	CL8920.Contig3	20	7	7	22.07	376	41.8055	7.81104	1.75	6.75e-05	XP_005764394.1	hypothetical protein EMIHUDRAFT_76763 [Emiliania huxleyi CCMP1516]	-	-
1398	CL604.Contig3	3	2	2	6.18	453	51.6223	9.20264	0.57	0.00123	KAG5177566.1	fatty acid desaturase [Tribonema minus]	K10226	acyl-CoA 6-desaturase (Delta-6 desaturase) [EC:1.14.19.3]
1399	Unigene16961	10	7	7	22.67	322	34.8852	8.95361	0.94	0.0522	OSX77845.1	hypothetical protein BU14_0131s0028, partial [Porphyra umbilicalis]	-	-
1400	Cluster-36722.5622-orf1	6	3	3	7.94	340	35.7954	10.6382	0.9	0.0104	KOO22994.1	translocator of the inner chloroplast membrane [Chrysochromulina tobinii]	-	-
1401	Unigene22941	5	4	4	17.36	288	31.4203	8.96826	1.23	0.00166	XP_002504586.1	predicted protein [Micromonas commoda]	-	-
1402	Cluster-36722.12492-orf1	7	6	6	15.54	547	58.3433	6.22705	1.21	0.00692	QDZ17568.1	sulfite oxidase [Chloropicon primus]	K00387	sulfite oxidase [EC:1.8.3.1]
1403	CL7243.Contig1	7	6	6	10.48	563	63.6788	9.02686	1.14	0.000485	OLQ09981.1	Trophinin [Symbiodinium microadriaticum]	-	-
1404	CL999.Contig3	5	2	1	5.22	383	41.2218	9.70068	1.21	5.87e-05	XP_020395843.1	uncharacterized protein DDB_G0271670, partial [Zea mays]	-	-
1405	Unigene20794	9	4	4	18.25	285	32.5463	4.80518	1	0.913	XP_020395843.1	uncharacterized protein DDB_G0271670, partial [Zea mays]	-	-
1406	Cluster-36722.17861-orf1	8	5	5	12.66	466	46.9622	6.97607	0.96	0.00185	CAD22154.1	pherophorin-dz1 protein [Volvox carteri f. nagariensis]	-	-
1407	Cluster-36722.1614-orf1	7	3	3	21.97	173	18.7377	9.11475	1.04	0.118	OLQ13598.1	Peptidyl-prolyl cis-trans isomerase FKBP12 [Symbiodinium microadriaticum]	K09568	FK506-binding protein 1 [EC:5.2.1.8]
1408	Cluster-36722.18978-orf1	12	4	3	15.85	284	29.8281	4.80518	1.08	0.102	KOO23236.1	hypothetical protein Ctob_004738 [Chrysochromulina tobinii]	-	-
1409	Unigene8722	4	3	3	16.67	210	22.6829	9.42236	0.79	0.00556	XP_005788637.1	hypothetical protein EMIHUDRAFT_57192, partial [Emiliania huxleyi CCMP1516]	K11755	phosphoribosyl-AMP cyclohydrolase / phosphoribosyl-ATP pyrophosphohydrolase [EC:3.5.4.19 3.6.1.31]
1410	Unigene26577	10	4	4	5.3	906	98.8316	4.80518	1.07	0.0724	XP_005766397.1	hypothetical protein EMIHUDRAFT_419647 [Emiliania huxleyi CCMP1516]	K14293	importin subunit beta-1
1411	Unigene29740	15	7	7	19.46	406	45.318	7.98682	0.97	0.241	XP_009032456.1	hypothetical protein AURANDRAFT_69617 [Aureococcus anophagefferens]	K07748	sterol-4alpha-carboxylate 3-dehydrogenase (decarboxylating) [EC:1.1.1.170]
1412	Unigene1683	13	5	5	13.76	465	50.6683	6.02393	1.02	0.406	XP_005771253.1	EpsinR [Emiliania huxleyi CCMP1516]	K12471	epsin
1413	Unigene17520	10	4	4	9.41	425	47.3951	5.2876	0.9	0.0296	KOO31666.1	proteasome component domain protein [Chrysochromulina sp. CCMP291]	K15030	translation initiation factor 3 subunit M
1414	CL7693.Contig2	9	3	3	9.09	341	35.2936	9.39307	1.3	0.00684	KOO21337.1	3-oxoacid transferase 1 [Chrysochromulina sp. CCMP291]	-	-
1415	Cluster-36340.0-orf1	5	3	3	15.09	232	25.2028	8.00146	0.98	0.464	KAF0717370.1	hypothetical protein As57867_002324, partial [Aphanomyces stellatus]	K01770	2-C-methyl-D-erythritol 2,4-cyclodiphosphate synthase [EC:4.6.1.12]
1416	Cluster-36722.8382-orf1	9	5	5	11.24	436	45.3808	4.76709	0.76	0.000155	OSX79978.1	hypothetical protein BU14_0066s0031 [Porphyra umbilicalis]	-	-
1417	Cluster-36722.13481-orf1	6	3	3	8.12	357	39.2797	5.69385	1.26	0.00648	KOO25098.1	d-arabinose 1-dehydrogenase-like protein [Chrysochromulina tobinii]	-	-
1418	CL8413.Contig1	4	2	2	11.49	235	24.8492	5.19873	0.94	0.709	XP_005756700.1	hypothetical protein EMIHUDRAFT_107874 [Emiliania huxleyi CCMP1516]	-	-
1419	Cluster-36722.16247-orf1	8	5	5	7.23	747	78.3938	6.27783	1.03	0.508	GBF88631.1	NADH:ubiquinone oxidoreductase 76 kDa subunit [Raphidocelis subcapitata]	K03934	NADH dehydrogenase (ubiquinone) Fe-S protein 1 [EC:7.1.1.2]
1420	CL8548.Contig1	4	1	1	8.41	226	24.2495	8.92432	1.29	0.00157	XP_021831287.1	70 kDa peptidyl-prolyl isomerase-like [Prunus avium]	-	-
1421	Cluster-18671.0-orf1	9	2	2	10.14	217	24.5035	7.45947	1.12	0.0186	OLQ00102.1	Ras-related protein Rab-11A [Symbiodinium microadriaticum]	K07904	Ras-related protein Rab-11A
1422	CL11546.Contig1	8	3	3	17.61	159	16.3569	9.93506	0.6	0.00142	XP_009032281.1	hypothetical protein AURANDRAFT_70520 [Aureococcus anophagefferens]	-	-
1423	CL7614.Contig2	4	2	2	19.63	163	17.1117	4.76709	0.91	0.29	-	-	-	-
1424	Cluster-36722.20427-orf1	5	3	3	8.53	504	55.0463	7.59131	1.02	0.576	XP_005839755.1	Tyrosyl-tRNA synthetase [Guillardia theta CCMP2712]	K01866	tyrosyl-tRNA synthetase [EC:6.1.1.1]
1425	Unigene20625	3	2	2	13.39	239	25.939	4.67822	0.73	0.00471	ABV22207.1	chloroplast light harvesting protein isoform 6 [Karlodinium veneficum]	-	-
1426	Unigene17263	5	4	4	21.14	246	25.9292	5.87158	0.92	0.151	KOO24847.1	hypothetical protein Ctob_008619 [Chrysochromulina sp. CCMP291]	-	-
1427	CL11159.Contig1	3	2	2	14.09	149	16.8806	6.02393	1.14	0.0399	OWZ23796.1	DNA topoisomerase [Phytophthora megakarya]	-	-
1428	CL2094.Contig1	11	9	9	20.41	436	45.8807	5.08447	1.03	0.393	CAB62280.1	hydroxyproline-rich glycoprotein DZ-HRGP [Volvox carteri f. nagariensis]	-	-
1429	Unigene20617	6	4	2	9.09	440	43.2348	9.64209	1.01	0.59	OSX78014.1	hypothetical protein BU14_0125s0002 [Porphyra umbilicalis]	-	-
1430	CL191.Contig1	9	4	4	12.31	325	36.1207	5.49072	1.21	8.01e-05	XP_010551649.1	PREDICTED: ubiquitin carboxyl-terminal hydrolase 2 [Tarenaya hassleriana]	K05610	ubiquitin carboxyl-terminal hydrolase L5 [EC:3.4.19.12]
1431	Unigene17252	10	6	6	60.8	125	13.7526	5.49072	0.92	0.0322	XP_009035724.1	hypothetical protein AURANDRAFT_63293 [Aureococcus anophagefferens]	-	-
1432	Unigene26844	5	4	4	10.62	433	46.7142	5.32568	0.95	0.297	XP_005789618.1	hypothetical protein EMIHUDRAFT_225907 [Emiliania huxleyi CCMP1516]	K17911	beta-carotene isomerase [EC:5.2.1.14]
1433	Cluster-36722.19049-orf1	8	2	2	7.66	235	25.3396	10.1255	0.81	0.0208	KOO34214.1	putative membrane protein [Chrysochromulina tobinii]	-	-
1434	Cluster-38109.0-orf1	4	2	2	4.46	493	51.5257	8.39697	1.11	0.148	XP_005794277.1	hypothetical protein EMIHUDRAFT_447491 [Emiliania huxleyi CCMP1516]	-	-
1435	Cluster-36722.14055-orf1	5	3	3	10.53	342	36.6243	5.36377	1.09	0.0662	TEY24064.1	hypothetical protein Saspl_043906 [Salvia splendens]	-	-
1436	Unigene29240	12	8	3	10.27	837	87.0426	5.35107	1.21	0.00924	KOO53804.1	psmd1 [Chrysochromulina sp. CCMP291]	K03032	26S proteasome regulatory subunit N2
1437	Unigene19535	6	4	4	9.03	487	53.7096	6.69775	1.09	0.00826	KOO32776.1	hypothetical protein Ctob_003710 [Chrysochromulina sp. CCMP291]	-	-
1438	CL8745.Contig2	7	6	6	12.03	615	65.0043	5.41455	1.08	0.0792	OEU16943.1	hypothetical protein FRACYDRAFT_261438 [Fragilariopsis cylindrus CCMP1102]	K17871	NADH:ubiquinone reductase (non-electrogenic) [EC:1.6.5.9]
1439	Cluster-36722.14133-orf1	7	6	6	24.65	361	39.0418	4.84326	0.9	0.0108	XP_005786728.1	hypothetical protein EMIHUDRAFT_98694 [Emiliania huxleyi CCMP1516]	-	-
1440	CL2340.Contig3	6	5	5	26.29	194	20.7579	8.6167	0.98	0.79	-	-	-	-
1441	Cluster-36722.916-orf1	4	4	4	8.33	588	63.5874	5.18604	0.97	0.122	XP_005764570.1	hypothetical protein EMIHUDRAFT_464911 [Emiliania huxleyi CCMP1516]	-	-
1442	Unigene31504	6	5	3	12.05	448	46.4824	7.75244	1.08	0.133	AAW79325.1	phosphoglycerate kinase [Isochrysis galbana]	K00927	phosphoglycerate kinase [EC:2.7.2.3]
1443	CL8137.Contig2	6	3	3	11.11	324	36.2251	9.43701	1.23	0.000701	XP_005777122.1	actin-related protein 2/3 complex, subunit 2 [Emiliania huxleyi CCMP1516]	K05758	actin related protein 2/3 complex, subunit 2
1444	Cluster-36722.23962-orf1	9	5	5	10.18	511	55.8912	9.08545	1.33	0.00023	XP_005778167.1	hypothetical protein EMIHUDRAFT_205835 [Emiliania huxleyi CCMP1516]	-	-
1445	Unigene16854	12	5	5	14.46	325	33.9492	9.31982	0.96	0.0633	XP_005775067.1	hypothetical protein EMIHUDRAFT_240067 [Emiliania huxleyi CCMP1516]	-	-
1446	Cluster-36722.9286-orf1	6	5	5	8.49	766	84.4924	6.46826	0.87	0.00101	XP_005774709.1	hypothetical protein EMIHUDRAFT_463702 [Emiliania huxleyi CCMP1516]	K01657	anthranilate synthase component I [EC:4.1.3.27]
1447	Cluster-36722.3230-orf1	2	1	1	4.9	204	20.9659	6.31592	1.7	0.000206	XP_009038254.1	hypothetical protein AURANDRAFT_28224, partial [Aureococcus anophagefferens]	K00852	ribokinase [EC:2.7.1.15]
1448	Unigene29003	5	1	1	4.95	283	28.4607	4.08154	1	0.929	OSX75194.1	hypothetical protein BU14_0249s0013 [Porphyra umbilicalis]	-	-
1449	CL1501.Contig2	3	2	2	10.99	182	17.8094	9.65674	1.49	1.3e-06	XP_005821254.1	hypothetical protein GUITHDRAFT_119564 [Guillardia theta CCMP2712]	-	-
1450	CL9264.Contig2	3	2	2	6.82	337	35.1159	6.7417	1.19	0.00269	KOO26828.1	protein xrp2 [Chrysochromulina sp. CCMP291]	K18272	protein XRP2
1451	Cluster-43709.0-orf1	7	4	4	7.89	710	77.4481	5.60498	0.97	0.325	KOO22763.1	acetyl-CoA synthetase [Chrysochromulina tobinii]	K01895	acetyl-CoA synthetase [EC:6.2.1.1]
1452	Cluster-36722.17906-orf1	3	2	2	7.38	244	26.8404	10.9312	0.82	0.00174	XP_009036175.1	expressed protein, partial [Aureococcus anophagefferens]	K14540	ribosome biogenesis GTPase A
1453	Cluster-36722.17014-orf1	2	2	2	15.23	197	21.1878	6.06201	0.65	0.000173	KOO34933.1	chloroplast light harvesting protein isoform 12 [Chrysochromulina tobinii]	-	-
1454	Unigene23282	8	1	1	10.28	107	11.4527	4.79248	1.14	0.0126	KOO25302.1	bacteria-like protein [Chrysochromulina sp. CCMP291]	-	-
1455	Unigene18282	6	4	4	14.79	284	31.2808	8.96826	1.02	0.79	OQR94192.1	ethanolamine-phosphate cytidylyltransferase [Achlya hypogyna]	K00967	ethanolamine-phosphate cytidylyltransferase [EC:2.7.7.14]
1456	Cluster-36722.20996-orf1	12	7	7	15.36	521	55.8812	7.6792	0.95	0.121	XP_005790230.1	hypothetical protein EMIHUDRAFT_70323 [Emiliania huxleyi CCMP1516]	K00873	pyruvate kinase [EC:2.7.1.40]
1457	CL3994.Contig1	4	1	1	4.24	283	29.9105	9.0415	0.69	4.53e-05	XP_022026115.1	uncharacterized protein LOC110926720, partial [Helianthus annuus]	-	-
1458	Unigene26592	4	3	3	8.29	410	43.8069	6.25244	1	0.878	KOO27976.1	geranyl diphosphate synthase [Chrysochromulina sp. CCMP291]	K12504	decaprenyl-diphosphate synthase subunit 1 [EC:2.5.1.91]
1459	Unigene1348	6	2	2	10.9	211	22.3378	9.67139	1.21	0.000384	-	-	-	-
1460	CL10027.Contig2	6	3	3	9.75	277	30.8731	9.30518	0.98	0.518	XP_002286547.1	predicted protein [Thalassiosira pseudonana CCMP1335]	K11160	diacylglycerol O-acyltransferase 2 [EC:2.3.1.20 2.3.1.75]
1461	CL9255.Contig1	5	4	4	28.87	194	20.6272	8.44092	1.04	0.214	XP_005778129.1	hypothetical protein EMIHUDRAFT_450349 [Emiliania huxleyi CCMP1516]	-	-
1462	Cluster-36722.29739-orf1	3	2	2	11.65	206	22.0642	4.91943	0.69	0.000316	Q42395.1	RecName: Full=Fucoxanthin-chlorophyll a-c binding protein, chloroplastic; Short=FCP; Flags: Precursor [Trieres chinensis]	-	-
1463	CL1213.Contig1	10	3	3	15.49	226	24.557	9.42236	0.99	0.588	KOO29798.1	photosystem ii oxygen evolving complex protein [Chrysochromulina sp. CCMP291]	K02717	photosystem II oxygen-evolving enhancer protein 2
1464	CL8378.Contig1	8	3	3	14.47	235	26.5378	8.89502	1.23	0.0118	KOO23525.1	gtp-binding nuclear protein gsp1 ran [Chrysochromulina sp. CCMP291]	K07936	GTP-binding nuclear protein Ran
1465	Cluster-47460.0-orf1	11	4	4	15.77	260	28.384	7.23975	1.3	0.00042	KOO33817.1	electron transfer flavoprotein subunit beta [Chrysochromulina tobinii]	K03521	electron transfer flavoprotein beta subunit
1466	Cluster-36722.339-orf1	16	6	5	13.56	354	37.6226	9.08545	0.99	0.919	XP_005765760.1	hypothetical protein EMIHUDRAFT_459566 [Emiliania huxleyi CCMP1516]	K15275	solute carrier family 35 (UDP-galactose transporter), member B1
1467	CL1635.Contig2	4	3	1	8.71	356	39.8412	4.80518	1.05	0.237	XP_005778420.1	hypothetical protein EMIHUDRAFT_443525 [Emiliania huxleyi CCMP1516]	K08794	calcium/calmodulin-dependent protein kinase I [EC:2.7.11.17]
1468	Unigene1458	10	4	4	7.76	541	59.8094	7.62061	1.3	0.00139	KOO27975.1	inositol-3-phosphate synthase [Chrysochromulina sp. CCMP291]	K01858	myo-inositol-1-phosphate synthase [EC:5.5.1.4]
1469	CL11018.Contig2	12	7	7	11.8	678	76.1839	6.03662	1.24	0.00257	EJK76558.1	hypothetical protein THAOC_01674 [Thalassiosira oceanica]	-	-
1470	Cluster-36722.14429-orf1	2	1	1	3.19	502	53.1595	5.17334	1.22	0.00434	KOO27877.1	hypothetical protein Ctob_008702 [Chrysochromulina tobinii]	-	-
1471	CL10450.Contig2	7	3	3	9.64	446	49.0057	6.7124	1.05	0.0683	XP_012195844.1	hypothetical protein SPRG_01888 [Saprolegnia parasitica CBS 223.65]	K06013	STE24 endopeptidase [EC:3.4.24.84]
1472	CL5554.Contig2	4	2	2	6.23	289	32.4216	7.09326	1.11	0.0739	KOO33844.1	t-snare family protein [Chrysochromulina sp. CCMP291]	K08486	syntaxin 1B/2/3
1473	CL11127.Contig1	9	5	5	39.86	148	15.8248	4.729	0.91	0.0072	XP_005763102.1	hypothetical protein EMIHUDRAFT_358111 [Emiliania huxleyi CCMP1516]	K02951	small subunit ribosomal protein S12e
1474	Cluster-36722.21695-orf1	17	8	7	26.86	350	37.465	5.89697	1.11	0.0117	POM63398.1	Elongation factor Tu [Phytophthora palmivora var. palmivora]	K02358	elongation factor Tu
1475	CL7385.Contig1	4	3	3	12.12	264	29.3585	5.12256	0.95	0.271	XP_005771510.1	hypothetical protein EMIHUDRAFT_424864 [Emiliania huxleyi CCMP1516]	-	-
1476	Unigene26866	7	4	4	12.04	382	40.8006	7.38623	1.07	0.22	XP_005783235.1	branched-chain amino acid aminotransferase [Emiliania huxleyi CCMP1516]	K00826	branched-chain amino acid aminotransferase [EC:2.6.1.42]
1477	CL98.Contig1	13	7	7	21.04	385	41.7293	5.75732	1.14	0.0183	XP_005536613.1	hypothetical protein, conserved [Cyanidioschyzon merolae strain 10D]	-	-
1478	CL11397.Contig2	11	7	7	11.71	726	80.5112	7.94287	0.89	0.0016	KOO26318.1	h+-ATPase subunit [Chrysochromulina sp. CCMP291]	K02154	V-type H+-transporting ATPase subunit a
1479	Unigene3238	6	5	5	9.64	591	61.0818	6.22705	1.21	0.00507	OSX76667.1	hypothetical protein BU14_0180s0014, partial [Porphyra umbilicalis]	K22745	apoptosis-inducing factor 2
1480	Unigene32153	14	6	6	24.13	344	35.0248	5.23682	0.91	0.000987	OSX69786.1	hypothetical protein BU14_1158s0001, partial [Porphyra umbilicalis]	-	-
1481	Unigene14474	5	1	1	5.99	167	17.7249	9.12939	0.66	0.00315	XP_009043544.1	hypothetical protein AURANDRAFT_72909, partial [Aureococcus anophagefferens]	-	-
1482	Unigene19389	6	3	3	21.79	156	17.8693	6.53662	0.85	0.00243	-	-	-	-
1483	Unigene14257	12	6	6	20.61	330	36.6405	7.00537	1.12	0.00938	KOO28624.1	general transcription factor [Chrysochromulina sp. CCMP291]	K11684	bromodomain-containing factor 1
1484	CL1298.Contig4	5	1	1	2.38	504	55.7174	5.70654	0.93	0.0656	KOO27190.1	hypothetical protein Ctob_002797 [Chrysochromulina sp. CCMP291]	-	-
1485	Unigene20378	9	4	4	15.16	310	32.4444	8.45557	0.79	0.000675	OSX74971.1	hypothetical protein BU14_0259s0006 [Porphyra umbilicalis]	-	-
1486	Unigene22551	1	1	1	2.54	629	68.9882	5.88428	1.28	0.0319	XP_005821254.1	hypothetical protein GUITHDRAFT_119564 [Guillardia theta CCMP2712]	K24127	melanoma-associated antigen
1487	Unigene26833	4	3	3	9.31	333	36.72	8.27979	0.93	0.115	XP_005792007.1	Tetratricopeptide repeat domain 35 [Emiliania huxleyi CCMP1516]	K23563	ER membrane protein complex subunit 2
1488	Unigene23573	4	2	2	5.13	487	53.0789	8.74854	1.08	0.0369	KOO53667.1	pre-mRNA splicing factor prp46 [Chrysochromulina sp. CCMP291]	K12862	pleiotropic regulator 1
1489	CL10918.Contig2	3	3	3	6.02	532	57.1603	10.5796	0.92	0.00763	KOO35985.1	DNAj-like subfamily c member 22-like protein, partial [Chrysochromulina sp. CCMP291]	-	-
1490	Unigene31931	12	2	2	9.47	169	18.7201	10.7554	0.91	0.0104	XP_005785072.1	hypothetical protein EMIHUDRAFT_456021 [Emiliania huxleyi CCMP1516]	K02900	large subunit ribosomal protein L27Ae
1491	Cluster-36722.16034-orf1	6	3	1	7.39	541	56.5254	9.24658	0.97	0.174	OSX79978.1	hypothetical protein BU14_0066s0031 [Porphyra umbilicalis]	K07964	heparanase [EC:3.2.1.166]
1492	Cluster-36722.29791-orf1	5	4	3	5.56	701	75.1596	5.26221	0.27	3.98e-05	OLP98304.1	Cryptochrome-2 [Symbiodinium microadriaticum]	-	-
1493	CL4048.Contig1	6	5	4	12.33	900	98.7275	8.5874	0.84	0.0103	KOO24526.1	hypothetical protein Ctob_004901 [Chrysochromulina sp. CCMP291]	K20782	hydroxyproline O-arabinosyltransferase [EC:2.4.2.58]
1494	Unigene14661	10	4	4	17.65	340	35.9808	7.91357	1.09	0.153	KOO33460.1	hypothetical protein Ctob_010246 [Chrysochromulina sp. CCMP291]	-	-
1495	Unigene9121	5	5	5	10.28	749	80.9616	7.02002	1.05	0.0699	KOO33155.1	hypothetical protein Ctob_011320 [Chrysochromulina sp. CCMP291]	K20782	hydroxyproline O-arabinosyltransferase [EC:2.4.2.58]
1496	CL11541.Contig1	5	3	3	7.94	592	64.7246	6.93213	1.65	0.00415	XP_002951721.1	hypothetical protein VOLCADRAFT_92348 [Volvox carteri f. nagariensis]	K00464	all-trans-8'-apo-beta-carotenal 15,15'-oxygenase [EC:1.13.11.75]
1497	CL2249.Contig3	13	10	10	11.87	1744	183.194	5.89697	0.67	0.003	CBN77422.1	conserved unknown protein [Ectocarpus siliculosus]	-	-
1498	Unigene20497	9	6	6	6.95	849	91.6851	6.34131	0.93	0.00174	KOO35430.1	3-isopropylmalate dehydratase [Chrysochromulina sp. CCMP291]	K01702	3-isopropylmalate dehydratase [EC:4.2.1.33]
1499	Cluster-36722.12374-orf1	7	3	3	8.82	408	44.9743	4.95752	1.47	0.00224	KOO27019.1	phosphoglycerate mutase [Chrysochromulina tobinii]	K01834	2,3-bisphosphoglycerate-dependent phosphoglycerate mutase [EC:5.4.2.11]
1500	Unigene5765	8	3	3	10.1	1000	104.047	4.29736	1.1	0.0604	XP_005793758.1	hypothetical protein EMIHUDRAFT_433316 [Emiliania huxleyi CCMP1516]	-	-
1501	CL3045.Contig2	5	3	3	5.13	858	91.9398	4.80518	0.89	0.105	KOO23710.1	hypothetical protein Ctob_005067 [Chrysochromulina sp. CCMP291]	K08869	aarF domain-containing kinase
1502	Unigene14406	10	5	5	34.81	181	19.9611	5.60498	1.28	0.000407	XP_005784693.1	ARL3a, ARF-like GTPase [Emiliania huxleyi CCMP1516]	K07944	ADP-ribosylation factor-like protein 3
1503	CL12125.Contig1	8	3	3	9.52	399	44.5195	4.79248	1.07	0.156	OSX73063.1	hypothetical protein BU14_0381s0004 [Porphyra umbilicalis]	-	-
1504	Unigene10992	3	2	2	4.68	556	60.0124	5.66846	0.93	0.12	XP_005774372.1	hypothetical protein EMIHUDRAFT_74740 [Emiliania huxleyi CCMP1516]	-	-
1505	Cluster-36722.11719-orf1	6	2	2	17.22	151	16.6426	4.52588	1.05	0.0907	XP_005764474.1	hypothetical protein EMIHUDRAFT_452238 [Emiliania huxleyi CCMP1516]	-	-
1506	CL5116.Contig4	7	6	6	19.33	719	72.938	4.91943	0.92	0.154	OSX76667.1	hypothetical protein BU14_0180s0014, partial [Porphyra umbilicalis]	-	-
1507	Cluster-36722.5116-orf1	5	2	2	12.94	201	20.8932	5.66846	1	0.932	KOO28324.1	hypothetical protein Ctob_008385 [Chrysochromulina tobinii]	-	-
1508	Cluster-36722.11522-orf1	10	5	5	14.49	345	36.8632	8.67529	0.85	0.00219	XP_009037766.1	hypothetical protein AURANDRAFT_27356 [Aureococcus anophagefferens]	K00765	ATP phosphoribosyltransferase [EC:2.4.2.17]
1509	Cluster-36722.21970-orf1	6	4	4	19.29	311	34.3683	7.56201	0.91	0.104	XP_012894694.1	uncharacterized protein [Blastocystis hominis]	K08856	serine/threonine kinase 16 [EC:2.7.11.1]
1510	CL2975.Contig1	2	1	1	19.12	136	14.5648	4.22119	0.83	0.229	AAW79311.1	chloroplast ferredoxin, partial [Isochrysis galbana]	K02639	ferredoxin
1511	Cluster-36722.6946-orf2	4	3	3	16.67	306	32.5812	5.18604	0.98	0.288	KOO33219.1	hypothetical protein Ctob_010507 [Chrysochromulina tobinii]	-	-
1512	Unigene28548	4	3	3	3.32	1175	128.398	5.94775	1.1	0.0153	XP_004968748.1	PREDICTED: probable chromatin-remodeling complex ATPase chain [Setaria italica]	K11320	E1A-binding protein p400 [EC:3.6.4.-]
1513	CL4169.Contig1	10	4	4	12.81	320	34.7013	8.88037	1.08	0.0354	XP_005785250.1	hypothetical protein EMIHUDRAFT_441764 [Emiliania huxleyi CCMP1516]	-	-
1514	CL6883.Contig6	13	6	5	20	370	41.1911	5.79541	0.91	0.0539	-	-	-	-
1515	Unigene14673	1	1	1	4.36	275	28.5469	7.43018	0.82	0.000706	XP_001701526.1	glyoxal or galactose oxidase, partial [Chlamydomonas reinhardtii]	-	-
1516	CL2749.Contig1	6	4	4	24.06	212	21.2123	9.0708	1.26	0.000674	XP_012898143.1	uncharacterized protein [Blastocystis hominis]	K03797	carboxyl-terminal processing protease [EC:3.4.21.102]
1517	CL2174.Contig1	7	3	3	11.02	236	24.6875	8.92432	0.82	0.0117	KOO53395.1	mitochondrial carrier family [Chrysochromulina sp. CCMP291]	-	-
1518	CL2350.Contig1	12	6	6	12.68	489	53.4664	7.85498	0.94	0.00656	XP_005777018.1	hypothetical protein EMIHUDRAFT_421456 [Emiliania huxleyi CCMP1516]	-	-
1519	Unigene3690	10	6	6	8.27	895	99.8098	5.38916	1.02	0.245	KOO21920.1	vacuolar proton [Chrysochromulina sp. CCMP291]	K02154	V-type H+-transporting ATPase subunit a
1520	Cluster-36722.6196-orf2	1	1	1	4.99	401	42.0238	6.27783	1	0.984	XP_005784599.1	aminopeptidase [Emiliania huxleyi CCMP1516]	K01255	leucyl aminopeptidase [EC:3.4.11.1]
1521	Unigene22797	4	2	2	4.88	492	51.5174	5.22412	1.07	0.0755	KOO27771.1	hypothetical protein Ctob_008472 [Chrysochromulina sp. CCMP291]	-	-
1522	Cluster-36722.18176-orf1	2	1	1	5.43	276	29.429	6.771	1.24	0.0351	ABA55581.1	chloroplast ribulose phosphate epimerase, partial [Pavlova lutheri]	K01783	ribulose-phosphate 3-epimerase [EC:5.1.3.1]
1523	Cluster-36722.11620-orf1	12	5	5	18.5	346	38.0048	4.97021	1	0.857	XP_009034869.1	hypothetical protein AURANDRAFT_23622 [Aureococcus anophagefferens]	K00010	myo-inositol 2-dehydrogenase / D-chiro-inositol 1-dehydrogenase [EC:1.1.1.18 1.1.1.369]
1524	Cluster-45289.0-orf1	3	2	2	7.27	330	34.5682	7.45947	0.89	0.132	TFJ88064.1	hypothetical protein NSK_000418 [Nannochloropsis salina CCMP1776]	K00059	3-oxoacyl-[acyl-carrier protein] reductase [EC:1.1.1.100]
1525	Unigene26286	5	3	3	4.23	898	94.2931	6.43018	0.76	0.00103	XP_005826205.1	hypothetical protein GUITHDRAFT_76571 [Guillardia theta CCMP2712]	K00306	sarcosine oxidase / L-pipecolate oxidase [EC:1.5.3.1 1.5.3.7]
1526	Cluster-36722.16644-orf1	4	3	3	7.8	449	49.4122	9.02686	0.56	0.0018	WP_071689659.1	D-amino acid dehydrogenase [Rhodobacterales]	K00285	D-amino-acid dehydrogenase [EC:1.4.5.1]
1527	CL10167.Contig1	5	3	3	8.39	322	33.6756	7.1665	0.67	0.00546	KOO33999.1	zinc iron permease [Chrysochromulina sp. CCMP291]	-	-
1528	CL9130.Contig2	7	4	4	12.84	436	47.2934	4.94482	0.68	0.000489	KOO32186.1	hypothetical protein Ctob_015341 [Chrysochromulina sp. CCMP291]	-	-
1529	Cluster-36722.15089-orf1	15	9	9	16.33	649	72.0662	7.92822	1.13	0.0059	KOO52976.1	glycyl-tRNA synthetase [Chrysochromulina tobinii]	K01880	glycyl-tRNA synthetase [EC:6.1.1.14]
1530	CL5803.Contig1	5	3	3	15.34	313	33.0601	9.40771	0.98	0.763	XP_005760145.1	hypothetical protein EMIHUDRAFT_438507 [Emiliania huxleyi CCMP1516]	-	-
1531	Unigene5266	22	9	9	16.88	557	61.1318	5.17334	0.84	0.000237	KOO30094.1	zeaxanthin epoxidase [Chrysochromulina sp. CCMP291]	K09838	zeaxanthin epoxidase [EC:1.14.15.21]
1532	CL11408.Contig1	10	5	5	11.68	548	57.0667	4.79248	0.8	0.00019	XP_002184693.1	predicted protein [Phaeodactylum tricornutum CCAP 1055/1]	K08220	MFS transporter, FLVCR family, feline leukemia virus subgroup C receptor-related protein
1533	Unigene20423	15	5	5	34.71	170	18.6043	4.91943	1.09	0.0385	Q50KB1.2	RecName: Full=Protein disulfide-isomerase-like protein EhSep2; Flags: Precursor	-	-
1534	Cluster-36722.4655-orf2	3	1	1	2.81	320	34.9688	11.6929	0.86	0.0079	KOO27146.1	cmp-sialic acid transporter 4-like protein [Chrysochromulina tobinii]	-	-
1535	CL4470.Contig9	9	5	1	11.92	428	47.1989	9.11475	0.95	0.0737	OEU17351.1	hypothetical protein FRACYDRAFT_183930 [Fragilariopsis cylindrus CCMP1102]	-	-
1536	CL4470.Contig2	8	5	1	10.55	578	63.304	8.30908	0.86	0.0462	-	-	-	-
1537	Cluster-36722.8761-orf1	5	2	2	14.62	171	18.3778	6.52197	0.88	0.0287	KOO22491.1	endoribonuclease l-psp [Chrysochromulina tobinii]	-	-
1538	CL9689.Contig1	5	3	3	10.96	301	32.5605	7.73779	1.16	0.00379	KOO23980.1	NADH dehydrogenase [Chrysochromulina sp. CCMP291]	K03943	NADH dehydrogenase (ubiquinone) flavoprotein 2 [EC:7.1.1.2]
1539	CL11348.Contig1	5	2	2	10.62	273	30.5433	7.40088	2.01	0.000134	XP_005782139.1	putative endopeptidase Clp, partial [Emiliania huxleyi CCMP1516]	K01358	ATP-dependent Clp protease, protease subunit [EC:3.4.21.92]
1540	CL492.Contig2	9	5	5	19.71	274	30.6192	6.78564	0.9	0.0245	XP_009036197.1	hypothetical protein AURANDRAFT_71513, partial [Aureococcus anophagefferens]	-	-
1541	Cluster-36722.18296-orf1	11	6	6	12.37	566	62.9964	8.36768	1.17	0.000314	KOO29064.1	prolyl 4-hydroxylase alpha-1 subunit precursor-like protein [Chrysochromulina tobinii]	K00472	prolyl 4-hydroxylase [EC:1.14.11.2]
1542	Unigene17561	8	3	3	9.61	333	37.3682	10.7993	0.9	0.0142	KOO34343.1	ribosomal protein L15 [Chrysochromulina sp. CCMP291]	K02876	large subunit ribosomal protein L15
1543	Unigene23794	3	2	2	20.14	144	15.8941	9.89111	1.03	0.656	-	-	-	-
1544	CL8097.Contig1	7	4	3	19.92	261	27.3123	5.16064	0.93	0.0152	KOO27947.1	fkbp-type peptidyl-prolyl cis-trans isomerase [Chrysochromulina sp. CCMP291]	K09568	FK506-binding protein 1 [EC:5.2.1.8]
1545	CL4006.Contig3	2	1	1	4.76	273	28.8745	5.05908	0.76	0.00124	XP_005788586.1	hypothetical protein EMIHUDRAFT_440687 [Emiliania huxleyi CCMP1516]	K00505	tyrosinase [EC:1.14.18.1]
1546	Unigene11503	5	5	5	11.49	531	54.7001	9.89111	1.19	0.00141	KOO30945.1	hypothetical protein Ctob_009615 [Chrysochromulina sp. CCMP291]	K14997	solute carrier family 38 (sodium-coupled neutral amino acid transporter), member 11
1547	CL7589.Contig3	6	3	1	18.81	202	20.5475	5.32568	1.16	0.00445	KOO28399.1	dihydrolipoyllysine-residue acetyltransferase [Chrysochromulina sp. CCMP291]	K00627	pyruvate dehydrogenase E2 component (dihydrolipoamide acetyltransferase) [EC:2.3.1.12]
1548	Unigene10917	3	2	1	8.08	260	27.5258	10.5503	1.48	0.00357	OSX81505.1	hypothetical protein BU14_0014s0055, partial [Porphyra umbilicalis]	-	-
1549	Unigene7043	14	6	6	26.01	273	29.5534	8.30908	0.82	0.000488	XP_009836030.1	hypothetical protein H257_10965 [Aphanomyces astaci]	K13126	polyadenylate-binding protein
1550	Cluster-36722.8171-orf1	8	1	1	15.09	106	11.6271	9.77393	0.92	0.138	KOO23515.1	mitochondrial import receptor subunit tom22-1 [Chrysochromulina tobinii]	-	-
1551	Unigene13957	4	2	2	7.49	347	38.4965	4.89404	1.18	0.0216	KOO31575.1	tbc domain containing protein [Chrysochromulina sp. CCMP291]	-	-
1552	Unigene26706	10	5	5	19.53	343	35.5489	9.94971	1.03	0.305	XP_021996405.1	hornerin-like [Helianthus annuus]	-	-
1553	CL8022.Contig4	10	3	3	6.27	526	57.5293	8.60205	0.96	0.154	XP_005780804.1	hypothetical protein EMIHUDRAFT_434753 [Emiliania huxleyi CCMP1516]	K20782	hydroxyproline O-arabinosyltransferase [EC:2.4.2.58]
1554	Cluster-36722.12663-orf1	6	3	3	13.92	237	24.7865	7.94287	1.1	0.0026	XP_005767692.1	hypothetical protein EMIHUDRAFT_370690 [Emiliania huxleyi CCMP1516]	K06416	stage V sporulation protein S
1555	Unigene29034	6	4	4	11.68	505	52.1901	9.40771	1.02	0.881	XP_022006793.1	fibroin heavy chain-like [Helianthus annuus]	-	-
1556	CL4064.Contig1	10	7	7	11.75	570	64.4546	7.7085	1.2	0.00878	XP_005782649.1	hypothetical protein EMIHUDRAFT_72693, partial [Emiliania huxleyi CCMP1516]	-	-
1557	Unigene8725	5	4	4	8.58	501	53.0956	8.25049	1.1	0.0466	XP_005714435.1	unnamed protein product [Chondrus crispus]	-	-
1558	CL4774.Contig1	5	1	1	7.26	179	20.1094	9.93506	1.06	0.402	XP_005759951.1	hypothetical protein EMIHUDRAFT_218491 [Emiliania huxleyi CCMP1516]	-	-
1559	CL1713.Contig4	17	5	2	4.84	1158	125.92	5.66846	0.87	0.00188	OSX79978.1	hypothetical protein BU14_0066s0031 [Porphyra umbilicalis]	K05546	mannosyl-oligosaccharide alpha-1,3-glucosidase [EC:3.2.1.207]
1560	Unigene11047	9	5	5	9.65	549	61.7342	6.15088	1.13	0.00216	XP_005764629.1	hypothetical protein EMIHUDRAFT_452284 [Emiliania huxleyi CCMP1516]	-	-
1561	CL5042.Contig1	5	4	4	8	600	67.3845	5.74463	1.08	0.0243	XP_005774938.1	hypothetical protein EMIHUDRAFT_444262 [Emiliania huxleyi CCMP1516]	K12196	vacuolar protein-sorting-associated protein 4
1562	Unigene28718	7	5	4	20.83	288	31.5286	5.31299	1.02	0.366	XP_005766949.1	hypothetical protein EMIHUDRAFT_432474 [Emiliania huxleyi CCMP1516]	-	-
1563	Cluster-36722.8369-orf1	5	4	4	12.5	312	33.7779	5.33838	0.9	0.0767	CBN74067.1	translation initiation factor eIF3 f subunit [Ectocarpus siliculosus]	K03249	translation initiation factor 3 subunit F
1564	CL459.Contig1	4	3	3	8.7	414	46.8601	6.99072	1.18	1.94e-05	XP_005784727.1	hypothetical protein EMIHUDRAFT_364637 [Emiliania huxleyi CCMP1516]	K04371	mitogen-activated protein kinase 1/3 [EC:2.7.11.24]
1565	Unigene17578	3	2	2	11.16	233	23.0963	6.78564	1.68	0.00081	CBI32375.3	unnamed protein product, partial [Vitis vinifera]	K13289	cathepsin A (carboxypeptidase C) [EC:3.4.16.5]
1566	Unigene14304	9	4	4	25.16	159	17.6907	7.35693	0.95	0.167	KOO31676.1	hypothetical protein Ctob_012685 [Chrysochromulina sp. CCMP291]	-	-
1567	Unigene1346	10	3	3	33.65	104	11.4547	6.56592	0.85	0.00211	KOO21706.1	mitochondrial import inner membrane translocase subunit tim8-like protein [Chrysochromulina sp. CCMP291]	K17780	mitochondrial import inner membrane translocase subunit TIM8
1568	Cluster-36722.27805-orf1	8	4	4	19.52	292	32.2896	9.37842	1.03	0.0675	XP_009037686.1	hypothetical protein AURANDRAFT_64787 [Aureococcus anophagefferens]	-	-
1569	Unigene26667	8	4	4	21.39	201	22.5856	9.94971	0.93	0.145	KOO32748.1	NADH dehydrogenase [Chrysochromulina sp. CCMP291]	K03937	NADH dehydrogenase (ubiquinone) Fe-S protein 4
1570	Cluster-42204.0-orf1	10	3	3	12.2	205	23.1978	10.1108	0.81	0.00149	YP_008145498.1	ribosomal protein S4 [Phaeocystis globosa]	K02986	small subunit ribosomal protein S4
1571	CL3139.Contig2	9	3	3	23.48	115	12.4581	4.81787	1.36	0.000169	XP_005768395.1	hypothetical protein EMIHUDRAFT_436615 [Emiliania huxleyi CCMP1516]	-	-
1572	CL11517.Contig1	3	1	1	3.19	439	44.8239	9.33447	0.83	0.0186	KOO21104.1	major facilitator family protein [Chrysochromulina sp. CCMP291]	K08214	MFS transporter, OCT family, solute carrier family 22 (organic cation transporter), member 18
1573	Cluster-36722.19603-orf1	11	5	5	11.35	608	64.4235	6.04932	0.9	0.0199	XP_005757323.1	hypothetical protein EMIHUDRAFT_471269 [Emiliania huxleyi CCMP1516]	-	-
1574	Cluster-36722.6896-orf1	5	4	4	14.68	327	34.4849	9.49561	1.15	0.0175	OSX76667.1	hypothetical protein BU14_0180s0014, partial [Porphyra umbilicalis]	-	-
1575	Unigene16839	7	5	5	19.35	336	36.0018	8.49951	1.12	0.0607	KOO31611.1	hydroxyacyl-coenzyme a mitochondrial precursor [Chrysochromulina sp. CCMP291]	K00022	3-hydroxyacyl-CoA dehydrogenase [EC:1.1.1.35]
1576	Cluster-36722.17967-orf1	3	2	2	2.09	1390	150.856	6.11279	0.92	0.111	KOO30704.1	p-type ATPase (p-ATPase) superfamily [Chrysochromulina tobinii]	K01530	phospholipid-translocating ATPase [EC:7.6.2.1]
1577	CL11685.Contig1	4	2	2	9.29	226	24.0753	11.3413	1.1	0.0138	XP_019178596.1	PREDICTED: V-type proton ATPase subunit F-like [Ipomoea nil]	K02151	V-type H+-transporting ATPase subunit F
1578	CL8531.Contig1	11	6	6	10.13	523	56.2738	5.77002	1	0.933	XP_005779034.1	putative mitochondrial aldehyde dehydrogenase [Emiliania huxleyi CCMP1516]	K00138	aldehyde dehydrogenase [EC:1.2.1.-]
1579	Unigene23738	10	6	6	19.1	424	45.3724	7.09326	1.02	0.546	KOO36149.1	pentafunctional arom polypeptide [Chrysochromulina sp. CCMP291]	K13830	pentafunctional AROM polypeptide [EC:4.2.3.4 4.2.1.10 1.1.1.25 2.7.1.71 2.5.1.19]
1580	Unigene29229	8	5	5	4.5	1200	130.051	5.47803	1.04	0.195	KOO21816.1	pre-mRNA-splicing factor rse1 [Chrysochromulina sp. CCMP291]	K12830	splicing factor 3B subunit 3
1581	Cluster-36722.24092-orf1	3	2	2	9.75	359	38.5077	6.91748	0.93	0.267	XP_009041368.1	hypothetical protein AURANDRAFT_33293 [Aureococcus anophagefferens]	K00611	ornithine carbamoyltransferase [EC:2.1.3.3]
1582	Cluster-36722.12895-orf1	10	5	5	13.48	371	40.7674	6.93213	0.92	0.0473	XP_005764534.1	caffeoyl-CoA O-methyltransferase [Emiliania huxleyi CCMP1516]	-	-
1583	CL9123.Contig1	4	1	1	11.73	162	17.8971	6.96143	0.99	0.623	-	-	-	-
1584	Unigene9443	11	4	3	6.58	638	68.0362	6.07471	1.12	0.0439	OSX79978.1	hypothetical protein BU14_0066s0031 [Porphyra umbilicalis]	-	-
1585	Cluster-36722.20753-orf1	7	6	6	15.69	478	50.4464	9.86182	1.08	0.0373	KOO21762.1	outer membrane omp85 family protein [Chrysochromulina tobinii]	K07277	outer membrane protein insertion porin family
1586	Cluster-36722.4506-orf1	11	4	4	17.08	281	31.3485	6.13818	0.85	0.00863	KOO28395.1	chloroplast processing peptidase-like protein [Chrysochromulina tobinii]	K03100	signal peptidase I [EC:3.4.21.89]
1587	CL12646.Contig3	2	2	2	3.21	966	99.0409	5.22412	0.76	0.000468	XP_005821254.1	hypothetical protein GUITHDRAFT_119564 [Guillardia theta CCMP2712]	-	-
1588	CL1441.Contig1	8	2	2	14.21	197	20.8608	8.20654	0.87	0.00632	XP_005756475.1	hypothetical protein EMIHUDRAFT_439270 [Emiliania huxleyi CCMP1516]	-	-
1589	Unigene32666	10	3	3	19.78	182	18.4362	9.75928	1.11	0.000648	EMS57595.1	hypothetical protein TRIUR3_12577 [Triticum urartu]	-	-
1590	Unigene22276	7	5	5	8.79	637	64.7093	5.35107	0.82	0.000977	CAD22154.1	pherophorin-dz1 protein [Volvox carteri f. nagariensis]	-	-
1591	Cluster-36722.28613-orf1	3	2	2	6.98	301	30.2913	10.9312	0.89	0.0184	XP_005782518.1	hypothetical protein EMIHUDRAFT_462939 [Emiliania huxleyi CCMP1516]	-	-
1592	CL5867.Contig2	4	3	3	12.75	306	32.8461	8.70459	0.87	0.00363	KOO30573.1	hypothetical protein Ctob_010501 [Chrysochromulina sp. CCMP291]	-	-
1593	Unigene17388	8	2	2	13.39	224	25.138	9.30518	1.06	0.0151	-	-	-	-
1594	Unigene23623	5	3	3	15.09	232	25.4146	5.60498	0.9	0.0932	OSX79978.1	hypothetical protein BU14_0066s0031 [Porphyra umbilicalis]	-	-
1595	CL6306.Contig1	6	3	3	17.13	181	20.132	5.23682	1.17	0.00097	AGB85032.1	calmodulin-like protein, partial [Auxenochlorella protothecoides]	K02183	calmodulin
1596	Cluster-36403.1-orf1	10	2	2	4.82	456	48.8375	7.43018	0.94	0.177	KOO33482.1	drug metabolite transporter superfamily [Chrysochromulina tobinii]	-	-
1597	Cluster-36722.13953-orf1	1	1	1	4.83	331	33.988	7.47412	0.91	0.32	XP_002945771.1	pathogenesis-related protein 1-like protein [Volvox carteri f. nagariensis]	K10088	protein OS-9
1598	Cluster-36722.18651-orf1	11	8	8	4.47	1701	192.066	5.46533	0.88	0.0128	XP_005793203.1	clathrin heavy chain [Emiliania huxleyi CCMP1516]	K04646	clathrin heavy chain
1599	Cluster-36722.3708-orf1	11	7	7	17.44	430	46.0061	5.94775	1.17	0.00248	KOO22622.1	hypothetical protein Ctob_001617 [Chrysochromulina tobinii]	K00249	acyl-CoA dehydrogenase [EC:1.3.8.7]
1600	Unigene29781	8	4	4	13.95	344	36.7287	9.5542	0.97	0.265	KOO37077.1	alpha beta hydrolase fold protein [Chrysochromulina sp. CCMP291]	K13510	lysophosphatidylcholine acyltransferase / lyso-PAF acetyltransferase [EC:2.3.1.23 2.3.1.67]
1601	Cluster-36722.9673-orf1	7	5	5	19.88	322	34.0545	7.59131	1	0.998	OSX69722.1	LOW QUALITY PROTEIN: hypothetical protein BU14_1244s0001, partial [Porphyra umbilicalis]	K17506	protein phosphatase 1L [EC:3.1.3.16]
1602	Cluster-36722.17423-orf1	7	3	3	18.75	192	19.9321	5.52881	1.23	0.00139	XP_002952323.1	hypothetical protein VOLCADRAFT_92962 [Volvox carteri f. nagariensis]	K11721	bromodomain-containing protein 3
1603	CL12599.Contig9	3	1	1	3.06	327	32.0524	9.77393	1.04	0.468	XP_002945770.1	pathogenesis-related protein 1-like protein [Volvox carteri f. nagariensis]	-	-
1604	Cluster-36722.28330-orf1	9	6	6	10.95	493	53.2458	4.89404	0.37	7.86e-06	OLP86444.1	BTB/POZ and MATH domain-containing protein 3 [Symbiodinium microadriaticum]	K00706	1,3-beta-glucan synthase [EC:2.4.1.34]
1605	Unigene26841	2	2	2	6.79	368	39.6373	5.90967	0.86	0.0201	XP_005770302.1	hypothetical protein EMIHUDRAFT_436342 [Emiliania huxleyi CCMP1516]	K17616	CTD small phosphatase-like protein 2 [EC:3.1.3.-]
1606	Cluster-36722.11210-orf1	9	4	4	17.62	261	27.6599	8.68994	0.98	0.11	KOO52800.1	stage v sporulation protein s [Chrysochromulina tobinii]	-	-
1607	Unigene23220	3	3	3	11.25	400	40.7804	4.88135	0.85	0.0185	XP_009032281.1	hypothetical protein AURANDRAFT_70520 [Aureococcus anophagefferens]	-	-
1608	CL5595.Contig2	5	4	4	16.56	314	33.2293	5.5415	1.2	0.00903	XP_009032987.1	hypothetical protein AURANDRAFT_70670, partial [Aureococcus anophagefferens]	-	-
1609	Cluster-43253.0-orf1	8	6	6	12.02	516	57.854	7.43018	0.96	0.1	XP_005777018.1	hypothetical protein EMIHUDRAFT_421456 [Emiliania huxleyi CCMP1516]	-	-
1610	Cluster-36722.21396-orf1	10	5	5	13.11	389	42.3177	5.74463	1.08	0.00389	KOO31716.1	seryl-tRNA synthetase [Chrysochromulina tobinii]	K01875	seryl-tRNA synthetase [EC:6.1.1.11]
1611	Cluster-36722.11097-orf1	1	1	1	12.66	158	17.1881	5.18604	0.98	0.3	THG15803.1	hypothetical protein TEA_023663 [Camellia sinensis var. sinensis]	K03014	DNA-directed RNA polymerases I, II, and III subunit RPABC2
1612	Cluster-44825.0-orf1	11	2	1	28.57	126	13.3975	10.7261	1.05	0.877	XP_005768679.1	hypothetical protein EMIHUDRAFT_66170 [Emiliania huxleyi CCMP1516]	K11251	histone H2A
1613	CL10964.Contig2	2	1	1	3.47	519	54.0337	6.49365	1.16	0.00482	OSX79974.1	LOW QUALITY PROTEIN: hypothetical protein BU14_0066s0027 [Porphyra umbilicalis]	-	-
1614	Unigene19784	11	6	6	14.5	407	45.9346	8.63135	0.93	0.0172	YP_008145499.1	RNA polymerase beta'' subunit (chloroplast) [Phaeocystis globosa]	K03046	DNA-directed RNA polymerase subunit beta' [EC:2.7.7.6]
1615	Cluster-36722.9543-orf1	13	7	7	14.68	470	51.3665	6.58057	0.92	0.0556	KAF1856163.1	hypothetical protein Lal_00000642 [Lupinus albus]	K01756	adenylosuccinate lyase [EC:4.3.2.2]
1616	Unigene3613	6	2	2	12.88	132	14.6397	9.12939	0.98	0.665	XP_005760154.1	ubiquinol-cytochrome C reductase complex 14kD subunit [Emiliania huxleyi CCMP1516]	K00417	ubiquinol-cytochrome c reductase subunit 7
1617	CL4341.Contig2	3	2	2	4.33	669	73.6997	8.5874	0.9	0.0153	KOO30129.1	procollagen-proline dioxygenase [Chrysochromulina sp. CCMP291]	K00472	prolyl 4-hydroxylase [EC:1.14.11.2]
1618	Unigene13727	3	3	3	6.25	544	58.0952	6.55127	0.94	0.0512	XP_005762436.1	glyceraldehyde-3-phosphate dehydrogenase [Emiliania huxleyi CCMP1516]	K00128	aldehyde dehydrogenase (NAD+) [EC:1.2.1.3]
1619	CL7066.Contig2	3	2	2	11.3	239	25.3262	8.45557	1.1	0.00357	OSX80722.1	hypothetical protein BU14_0033s0066, partial [Porphyra umbilicalis]	-	-
1620	Unigene482	5	2	2	13.24	136	15.6159	11.3706	1.01	0.868	KOO21433.1	60s ribosomal protein l35 [Chrysochromulina sp. CCMP291]	K02918	large subunit ribosomal protein L35e
1621	Unigene14241	11	4	4	10.34	348	39.4723	5.09717	0.85	0.00136	YP_008145419.1	preprotein translocase subunit SecA (chloroplast) [Phaeocystis globosa]	K03070	preprotein translocase subunit SecA [EC:7.4.2.8]
1622	Unigene17178	15	10	10	15.33	796	87.9224	6.87354	1.07	0.0186	KOO27049.1	copii coat protein [Chrysochromulina sp. CCMP291]	K14006	protein transport protein SEC23
1623	Cluster-36722.9219-orf1	6	2	2	8.54	246	26.216	4.57666	0.98	0.478	KOO26908.1	hypothetical protein Ctob_004427 [Chrysochromulina tobinii]	-	-
1624	CL5480.Contig1	6	3	3	9.09	253	26.7321	4.97021	0.87	0.0187	XP_009034102.1	hypothetical protein AURANDRAFT_36276 [Aureococcus anophagefferens]	K17981	mitochondrial fission process protein 1
1625	Cluster-36722.11904-orf2	6	2	2	11.86	177	18.7443	4.97021	1.03	0.157	CAB1121369.1	unnamed protein product [Ectocarpus sp. CCAP 1310/34]	-	-
1626	Cluster-36722.3195-orf1	3	3	2	10.86	350	37.9925	6.21436	1.06	0.00142	KOO35786.1	hypothetical protein Ctob_009930 [Chrysochromulina tobinii]	-	-
1627	CL590.Contig3	7	6	6	11.03	544	53.7991	5.32568	1.07	0.134	XP_006349884.1	PREDICTED: clathrin interactor EPSIN 3-like [Solanum tuberosum]	K12471	epsin
1628	Unigene11475	15	5	4	20.36	221	24.1533	7.88428	1.01	0.832	KOO23824.1	member ras oncogene family [Chrysochromulina sp. CCMP291]	K07910	Ras-related protein Rab-18
1629	Cluster-36722.21514-orf1	8	5	2	10.74	512	54.2352	10.3892	1.36	0.00129	KAD5318077.1	hypothetical protein E3N88_18023 [Mikania micrantha]	-	-
1630	Cluster-36722.22882-orf1	5	4	4	11.74	494	49.2958	10.3306	1.03	0.184	XP_009032987.1	hypothetical protein AURANDRAFT_70670, partial [Aureococcus anophagefferens]	-	-
1631	Unigene7270	5	2	2	11.46	192	20.6518	8.92432	0.97	0.164	KOO24929.1	hypothetical protein Ctob_006799 [Chrysochromulina sp. CCMP291]	-	-
1632	CL2288.Contig2	7	2	2	4.87	452	48.811	5.10986	1.09	0.0414	KOO33482.1	drug metabolite transporter superfamily [Chrysochromulina sp. CCMP291]	-	-
1633	CL5069.Contig3	4	2	2	10.73	261	28.9866	7.1665	1.14	0.108	KOO32698.1	acyl-CoA binding protein 5, acyl-CoA-binding domain 5 [Chrysochromulina sp. CCMP291]	-	-
1634	Cluster-36722.20181-orf1	8	7	2	5.27	1120	118.756	5.22412	1.18	0.0088	KOO53804.1	psmd1 [Chrysochromulina tobinii]	K03032	26S proteasome regulatory subunit N2
1635	Unigene1721	14	6	6	13.13	396	42.3804	6.06201	0.99	0.797	KOO24969.1	udp-glucose 4-epimerase [Chrysochromulina sp. CCMP291]	K01784	UDP-glucose 4-epimerase [EC:5.1.3.2]
1636	CL6921.Contig2	2	1	1	7.05	227	23.5739	9.1001	1.53	0.000492	AHF82098.1	acidic ribosomal protein, partial [Prorocentrum minimum]	K02942	large subunit ribosomal protein LP1
1637	Unigene29410	9	7	7	9.98	812	88.1319	6.48096	1.17	0.014	XP_009032701.1	hypothetical protein AURANDRAFT_58561 [Aureococcus anophagefferens]	-	-
1638	Unigene32566	5	3	3	15.38	208	23.1903	8.00146	0.95	0.289	XP_020395843.1	uncharacterized protein DDB_G0271670, partial [Zea mays]	-	-
1639	Unigene11176	11	6	6	6.87	902	101.088	4.93213	1.04	0.0994	XP_005772248.1	COPB2, beta' subunit of the coatomer [Emiliania huxleyi CCMP1516]	K17302	coatomer subunit beta'
1640	Unigene8552	10	7	7	13.51	555	59.7876	8.00146	1	0.876	XP_005770469.1	putative alcohol dehydrogenase [Emiliania huxleyi CCMP1516]	K00128	aldehyde dehydrogenase (NAD+) [EC:1.2.1.3]
1641	Unigene26746	14	4	4	16.72	323	36.7615	5.65576	0.95	0.0341	XP_009033364.1	hypothetical protein AURANDRAFT_20495 [Aureococcus anophagefferens]	K17893	ubiquinol oxidase [EC:1.10.3.11]
1642	CL3302.Contig1	4	3	3	13.96	265	28.0533	5.36377	0.92	0.0322	XP_005794607.1	hypothetical protein EMIHUDRAFT_61124 [Emiliania huxleyi CCMP1516]	K01814	phosphoribosylformimino-5-aminoimidazole carboxamide ribotide isomerase [EC:5.3.1.16]
1643	CL10974.Contig2	3	3	3	13.21	265	28.1496	7.03467	1.18	0.00461	OLQ09382.1	Urease accessory protein G [Symbiodinium microadriaticum]	K03189	urease accessory protein
1644	CL8148.Contig4	3	3	3	17.37	190	21.1409	5.37646	0.79	0.00374	XP_020523139.1	formin-like protein 14 [Amborella trichopoda]	-	-
1645	Cluster-36722.8659-orf1	7	3	3	16.75	203	21.3858	10.3159	0.93	0.012	XP_005793609.1	hypothetical protein EMIHUDRAFT_199412 [Emiliania huxleyi CCMP1516]	K02888	large subunit ribosomal protein L21
1646	Unigene11358	6	3	3	18.9	164	17.3037	8.07471	1.14	0.0101	XP_005761299.1	hypothetical protein EMIHUDRAFT_453005 [Emiliania huxleyi CCMP1516]	-	-
1647	Cluster-36722.25898-orf1	5	4	1	6.09	821	85.9521	4.98291	0.98	0.458	XP_005714435.1	unnamed protein product [Chondrus crispus]	-	-
1648	CL4058.Contig1	3	2	2	7.72	311	34.0078	6.12549	1.3	0.00269	XP_020395843.1	uncharacterized protein DDB_G0271670, partial [Zea mays]	-	-
1649	Cluster-36722.1168-orf1	4	1	1	7.14	126	14.0567	6.52197	0.8	0.012	XP_005778253.1	hypothetical protein EMIHUDRAFT_435205 [Emiliania huxleyi CCMP1516]	K03952	NADH dehydrogenase (ubiquinone) 1 alpha subcomplex subunit 8
1650	Unigene33948	6	1	1	10.1	99	11.7703	10.5649	0.55	0.000626	YP_008145487.1	ribosomal protein S14 (chloroplast) [Phaeocystis globosa]	K02954	small subunit ribosomal protein S14
1651	Cluster-36722.20604-orf2	3	1	1	3.65	329	36.1075	8.96826	1.49	0.00026	KOO23941.1	glutamine synthetase [Chrysochromulina tobinii]	K01915	glutamine synthetase [EC:6.3.1.2]
1652	Cluster-41586.0-orf1	5	3	3	21.79	156	17.2728	8.00146	1.03	0.596	KOO31020.1	autoinducer-2 (ai-2) modifying protein [Chrysochromulina tobinii]	K11530	(4S)-4-hydroxy-5-phosphonooxypentane-2,3-dione isomerase [EC:5.3.1.32]
1653	CL12511.Contig1	12	5	5	10.93	622	67.9138	5.80811	1.05	0.0331	EWM30392.1	asparaginyl-trna synthetase [Nannochloropsis gaditana]	K01893	asparaginyl-tRNA synthetase [EC:6.1.1.22]
1654	CL6345.Contig2	1	1	1	7.3	178	18.7553	9.80322	1.03	0.635	XP_016567331.1	PREDICTED: basic proline-rich protein-like [Capsicum annuum]	-	-
1655	Unigene357	6	4	4	6.71	656	69.5586	5.16064	0.88	0.0487	KOO31672.1	hypothetical protein Ctob_008931 [Chrysochromulina sp. CCMP291]	-	-
1656	CL5141.Contig1	8	4	4	12.33	438	46.6308	9.1001	0.96	0.108	XP_002182608.1	predicted protein [Phaeodactylum tricornutum CCAP 1055/1]	-	-
1657	CL947.Contig1	10	4	4	23.31	133	14.4035	7.32764	0.9	0.00808	-	-	-	-
1658	Unigene3786	11	5	1	8.87	665	73.001	9.94971	1.01	0.704	XP_005769627.1	hypothetical protein EMIHUDRAFT_459022 [Emiliania huxleyi CCMP1516]	K20784	arabinosyltransferase [EC:2.4.2.-]
1659	CL5016.Contig3	11	3	1	8.71	448	49.2407	8.93896	0.97	0.534	-	-	K00161	pyruvate dehydrogenase E1 component alpha subunit [EC:1.2.4.1]
1660	CL1046.Contig4	7	3	3	4.93	690	73.1732	4.77979	0.82	0.000763	KOO24394.1	hypothetical protein Ctob_008225 [Chrysochromulina sp. CCMP291]	-	-
1661	Cluster-36722.5887-orf2	11	5	5	34.46	148	15.4607	8.00146	1.13	0.00783	KOO20909.1	hypothetical protein Ctob_001654 [Chrysochromulina tobinii]	K03773	FKBP-type peptidyl-prolyl cis-trans isomerase FklB [EC:5.2.1.8]
1662	Unigene20809	9	3	3	19.9	206	21.8378	5.60498	0.98	0.651	-	-	-	-
1663	Cluster-36722.8385-orf2	4	2	2	24.59	122	13.2921	8.96826	0.88	0.0022	XP_005777504.1	hypothetical protein EMIHUDRAFT_435251, partial [Emiliania huxleyi CCMP1516]	-	-
1664	Cluster-36722.10362-orf1	7	6	6	12.55	550	58.5526	9.81787	0.86	0.0253	XP_005794062.1	helicase [Emiliania huxleyi CCMP1516]	-	-
1665	CL10402.Contig3	4	3	3	5.27	588	63.5839	8.44092	1.05	0.301	KOO29338.1	hypothetical protein Ctob_006247 [Chrysochromulina sp. CCMP291]	-	-
1666	Unigene29706	8	4	3	24.62	199	22.308	4.89404	1.16	0.03	KOO23194.1	centrin [Chrysochromulina sp. CCMP291]	K16465	centrin-1
1667	Unigene9237	13	9	9	11.89	1060	114.26	8.17725	1.09	0.026	KOO23767.1	insulin-degrading enzyme [Chrysochromulina sp. CCMP291]	-	-
1668	Unigene33825	5	3	2	8.66	485	52.0853	6.31592	1.06	0.202	KOO34449.1	ferredoxin--NADP+ reductase [Chrysochromulina sp. CCMP291]	K02641	ferredoxin--NADP+ reductase [EC:1.18.1.2]
1669	CL9033.Contig2	4	2	2	11.9	252	27.767	11.312	1.18	0.0085	XP_005770131.1	hypothetical protein EMIHUDRAFT_209627 [Emiliania huxleyi CCMP1516]	-	-
1670	Unigene20170	3	2	2	5.75	400	40.638	5.12256	0.85	0.0369	XP_005766978.1	hypothetical protein EMIHUDRAFT_432496, partial [Emiliania huxleyi CCMP1516]	-	-
1671	CL1488.Contig1	5	4	4	10.66	394	44.3506	5.2876	0.92	0.0591	XP_005794320.1	hypothetical protein EMIHUDRAFT_431858 [Emiliania huxleyi CCMP1516]	-	-
1672	Cluster-36722.28397-orf1	5	3	3	10.6	415	45.8918	7.84033	1.05	0.196	XP_005834329.1	hypothetical protein GUITHDRAFT_69665 [Guillardia theta CCMP2712]	-	-
1673	Cluster-36722.22395-orf1	4	3	3	7.51	493	51.3494	7.94287	0.99	0.629	XP_002178249.1	predicted protein [Phaeodactylum tricornutum CCAP 1055/1]	-	-
1674	Cluster-36722.4672-orf1	2	1	1	11.11	180	18.6246	9.5542	0.86	0.112	GFH26319.1	uncharacterized protein HaLaN_24451 [Haematococcus lacustris]	K09580	protein disulfide-isomerase A1 [EC:5.3.4.1]
1675	Unigene22277	5	2	2	6.76	488	50.7487	9.78857	1.11	0.132	XP_005821254.1	hypothetical protein GUITHDRAFT_119564 [Guillardia theta CCMP2712]	-	-
1676	Cluster-36722.17181-orf1	7	5	5	18.9	344	36.2163	6.91748	1	0.896	XP_009038388.1	hypothetical protein AURANDRAFT_65077 [Aureococcus anophagefferens]	K13617	protein phosphatase methylesterase 1 [EC:3.1.1.89]
1677	Cluster-38773.0-orf1	9	5	5	16.18	340	36.5823	9.08545	1.15	0.00591	XP_005784223.1	hypothetical protein EMIHUDRAFT_53510, partial [Emiliania huxleyi CCMP1516]	K00609	aspartate carbamoyltransferase catalytic subunit [EC:2.1.3.2]
1678	Cluster-36722.18659-orf2	8	4	4	8.73	527	54.7191	6.04932	1.12	0.0321	XP_009042027.1	hypothetical protein AURANDRAFT_60367 [Aureococcus anophagefferens]	-	-
1679	Unigene11147	2	2	2	13.48	178	17.466	9.48096	1.05	0.144	OSX79978.1	hypothetical protein BU14_0066s0031 [Porphyra umbilicalis]	-	-
1680	Unigene11267	4	3	3	32.23	121	13.8622	9.89111	1.01	0.532	-	-	-	-
1681	CL2636.Contig4	27	6	1	21.86	247	27.2078	4.81787	1.06	0.358	-	-	K06630	14-3-3 protein epsilon
1682	Cluster-36722.19698-orf1	9	4	2	22.28	184	18.9052	8.98291	0.63	0.000562	XP_005775696.1	hypothetical protein EMIHUDRAFT_458081 [Emiliania huxleyi CCMP1516]	-	-
1683	Cluster-36722.11464-orf1	4	3	3	7.37	407	44.4675	7.82568	1.33	8.26e-06	XP_009039926.1	hypothetical protein AURANDRAFT_31177, partial [Aureococcus anophagefferens]	K11517	(S)-2-hydroxy-acid oxidase [EC:1.1.3.15]
1684	CL1655.Contig2	5	2	2	12.79	219	23.9315	9.96436	1.03	0.678	OSX79507.1	hypothetical protein BU14_0076s0063 [Porphyra umbilicalis]	-	-
1685	CL4400.Contig3	13	7	7	19.32	409	44.3244	7.28369	1.06	0.0158	XP_005831791.1	hypothetical protein GUITHDRAFT_163453 [Guillardia theta CCMP2712]	K00505	tyrosinase [EC:1.14.18.1]
1686	CL10651.Contig1	15	7	7	30.89	259	28.0912	6.69775	1.22	0.000366	KOO22019.1	catechol o-methyltransferase [Chrysochromulina sp. CCMP291]	K00545	catechol O-methyltransferase [EC:2.1.1.6]
1687	Cluster-36722.22843-orf2	14	3	3	7.55	371	38.9863	9.20264	0.9	0.00103	KOO30974.1	hypothetical protein Ctob_015024 [Chrysochromulina tobinii]	-	-
1688	Unigene7318	3	2	2	9.52	210	24.0442	5.0083	0.86	0.00917	KOO23517.1	hypothetical protein Ctob_005613 [Chrysochromulina sp. CCMP291]	-	-
1689	Unigene11023	2	1	1	1.61	682	74.0279	5.50342	1.01	0.841	ETO79226.1	hypothetical protein F444_06045 [Phytophthora parasitica P1976]	K09527	DnaJ homolog subfamily C member 7
1690	Unigene23239	11	6	6	31.18	263	27.4668	5.19873	0.71	4.96e-05	DAA05949.1	TPA_inf: chloroplast light-harvesting complex protein precursor Lhcz1; nuclear [Isochrysis galbana]	K08917	light-harvesting complex II chlorophyll a/b binding protein 6
1691	Cluster-36722.24254-orf1	2	2	2	9.79	286	30.493	9.15869	1.18	0.00563	OSX79126.1	hypothetical protein BU14_0086s0013 [Porphyra umbilicalis]	K12489	Arf-GAP with coiled-coil, ANK repeat and PH domain-containing protein
1692	CL12278.Contig1	14	7	5	16.75	388	41.2097	4.93213	0.91	0.00378	XP_005764099.1	hypothetical protein EMIHUDRAFT_44780, partial [Emiliania huxleyi CCMP1516]	K00003	homoserine dehydrogenase [EC:1.1.1.3]
1693	CL3614.Contig3	6	4	4	6	750	80.0089	6.49365	1.06	0.0705	XP_002181398.1	predicted protein [Phaeodactylum tricornutum CCAP 1055/1]	-	-
1694	Cluster-36722.1312-orf1	2	2	2	10.19	265	28.9087	8.11865	0.87	0.0163	XP_005761080.1	hypothetical protein EMIHUDRAFT_106021 [Emiliania huxleyi CCMP1516]	K00993	ethanolaminephosphotransferase [EC:2.7.8.1]
1695	Unigene11122	7	5	5	4.6	1326	140.499	5.33838	1.01	0.741	XP_002177389.1	predicted protein [Phaeodactylum tricornutum CCAP 1055/1]	K01952	phosphoribosylformylglycinamidine synthase [EC:6.3.5.3]
1696	CL9205.Contig1	11	6	6	10.33	629	70.5688	9.39307	1.02	0.548	KOO23441.1	ATP-dependent RNA helicase dhh1 [Chrysochromulina sp. CCMP291]	K12614	ATP-dependent RNA helicase DDX6/DHH1 [EC:3.6.4.13]
1697	Unigene22718	9	7	7	9.78	777	82.1718	5.2876	1.11	0.0355	KOO27876.1	propionyl- carboxylase alpha chain [Chrysochromulina sp. CCMP291]	K01965	propionyl-CoA carboxylase alpha chain [EC:6.4.1.3]
1698	Cluster-36722.28881-orf1	3	2	1	4.41	408	44.0857	5.98584	0.36	1.03e-05	CAE7625577.1	unnamed protein product [Symbiodinium sp. CCMP2456]	-	-
1699	CL3203.Contig2	9	4	4	12.93	348	34.8981	5.66846	0.73	0.000478	XP_005774999.1	hypothetical protein EMIHUDRAFT_469610 [Emiliania huxleyi CCMP1516]	K22614	NLR family CARD domain-containing protein 3
1700	Unigene20730	4	3	3	11.94	268	27.9873	9.23193	1.15	0.0296	XP_005759403.1	hypothetical protein EMIHUDRAFT_359368 [Emiliania huxleyi CCMP1516]	-	-
1701	Cluster-36722.19317-orf2	8	5	4	16.3	368	41.0004	9.0415	0.89	0.0538	XP_005764099.1	hypothetical protein EMIHUDRAFT_44780, partial [Emiliania huxleyi CCMP1516]	-	-
1702	CL4644.Contig1	11	6	6	9.66	714	75.4	6.0874	1	0.994	XP_009032416.1	hypothetical protein AURANDRAFT_70598 [Aureococcus anophagefferens]	K00833	adenosylmethionine---8-amino-7-oxononanoate aminotransferase [EC:2.6.1.62]
1703	Cluster-36722.12022-orf1	4	4	4	12.72	393	42.0051	8.22119	1.07	0.0441	KOO20890.1	actin-related protein c1a [Chrysochromulina tobinii]	K05757	actin related protein 2/3 complex, subunit 1A/1B
1704	Unigene11470	5	3	3	15.88	233	25.3848	7.79639	0.85	0.0659	-	-	-	-
1705	Cluster-36722.22118-orf1	3	2	2	4.84	455	48.9367	6.59521	1.05	0.176	KOO22248.1	actin superfamily [Chrysochromulina tobinii]	K11340	actin-like protein 6A
1706	Unigene16389	11	6	3	7.26	964	104.492	5.24951	0.92	0.0626	XP_005778032.1	hypothetical protein EMIHUDRAFT_237489 [Emiliania huxleyi CCMP1516]	K12385	Niemann-Pick C1 protein
1707	Unigene28571	11	5	5	11.86	354	38.141	9.30518	1.19	0.00277	KOO24671.1	methylenetetrahydrofolate dehydrogenase [Chrysochromulina sp. CCMP291]	K00295	methylenetetrahydrofolate dehydrogenase (NAD+) [EC:1.5.1.15]
1708	CL12561.Contig1	7	3	3	10.67	403	43.6806	4.66553	0.87	0.00891	XP_005758387.1	hypothetical protein EMIHUDRAFT_417071 [Emiliania huxleyi CCMP1516]	K03217	YidC/Oxa1 family membrane protein insertase
1709	Unigene20112	3	2	2	3.14	700	75.2482	6.354	1.12	0.0326	KOO53046.1	ccr4-not transcription complex subunit 10 isoform 2 [Chrysochromulina sp. CCMP291]	K12607	CCR4-NOT transcription complex subunit 10
1710	Cluster-36722.10485-orf1	4	2	2	9.74	308	32.6515	10.1841	0.97	0.035	XP_005793611.1	hypothetical protein EMIHUDRAFT_433265 [Emiliania huxleyi CCMP1516]	-	-
1711	CL1332.Contig3	3	1	1	8.23	231	24.3864	4.89404	1.14	0.0478	XP_005788307.1	light harvesting protein [Emiliania huxleyi CCMP1516]	K14172	light-harvesting complex II chlorophyll a/b binding protein 7
1712	CL8629.Contig2	2	1	1	2.4	667	70.8266	6.1001	0.75	5.62e-06	KOO29227.1	hypothetical protein Ctob_003920 [Chrysochromulina sp. CCMP291]	K16465	centrin-1
1713	CL2793.Contig2	8	2	2	6.78	354	37.4514	9.33447	1.01	0.742	KOO22156.1	hypothetical protein Ctob_000689 [Chrysochromulina sp. CCMP291]	-	-
1714	Unigene6971	12	8	8	12.64	728	81.2425	4.50049	1.01	0.81	OSX79974.1	LOW QUALITY PROTEIN: hypothetical protein BU14_0066s0027 [Porphyra umbilicalis]	-	-
1715	CL1181.Contig1	8	4	4	6.6	742	77.5078	7.03467	1.02	0.753	OSX79974.1	LOW QUALITY PROTEIN: hypothetical protein BU14_0066s0027 [Porphyra umbilicalis]	-	-
1716	CL12192.Contig1	15	6	6	16.4	317	32.0843	4.99561	1	0.971	XP_002945771.1	pathogenesis-related protein 1-like protein [Volvox carteri f. nagariensis]	-	-
1717	Unigene17428	6	4	4	12.5	400	42.9459	9.62744	1.29	8.02e-05	OSX79974.1	LOW QUALITY PROTEIN: hypothetical protein BU14_0066s0027 [Porphyra umbilicalis]	-	-
1718	CL3186.Contig1	4	2	2	6.85	321	34.3732	8.76318	0.75	0.00119	XP_005776802.1	hypothetical protein EMIHUDRAFT_443890 [Emiliania huxleyi CCMP1516]	-	-
1719	Unigene11349	7	5	5	11.3	469	50.4305	4.97021	1.1	0.013	XP_019233619.1	PREDICTED: U4/U6 small nuclear ribonucleoprotein Prp31 homolog [Nicotiana attenuata]	K12844	U4/U6 small nuclear ribonucleoprotein PRP31
1720	CL5311.Contig3	2	2	2	15.81	215	22.2909	8.93896	0.95	0.0735	OSX81258.1	hypothetical protein BU14_0023s0062 [Porphyra umbilicalis]	-	-
1721	Cluster-36722.29404-orf1	3	3	3	5.66	495	51.8748	5.35107	1.31	0.000475	EJK74745.1	hypothetical protein THAOC_03565 [Thalassiosira oceanica]	K00003	homoserine dehydrogenase [EC:1.1.1.3]
1722	Unigene20622	13	8	8	14.97	561	61.4168	6.49365	1.01	0.598	KOO27438.1	t-complex protein gamma subunit [Chrysochromulina sp. CCMP291]	K09495	T-complex protein 1 subunit gamma
1723	Cluster-36722.394-orf1	11	9	9	15.38	637	68.6795	5.5542	1.09	0.011	XP_005781462.1	hypothetical protein EMIHUDRAFT_442828 [Emiliania huxleyi CCMP1516]	K00311	electron-transferring-flavoprotein dehydrogenase [EC:1.5.5.1]
1724	Cluster-36722.4639-orf1	4	2	2	8.3	241	25.5661	7.29834	1.08	0.0203	OSX79863.1	hypothetical protein BU14_0070s0038 [Porphyra umbilicalis]	K08803	death-associated protein kinase [EC:2.7.11.1]
1725	Unigene11565	6	3	3	15.67	217	22.8777	8.54346	0.93	0.161	XP_009037634.1	hypothetical protein AURANDRAFT_16680, partial [Aureococcus anophagefferens]	K07305	peptide-methionine (R)-S-oxide reductase [EC:1.8.4.12]
1726	CL12151.Contig11	8	6	6	14.07	405	44.8205	5.63037	1.12	0.019	-	-	K12178	COP9 signalosome complex subunit 4
1727	CL1436.Contig1	4	2	2	3.28	609	63.9836	8.22119	1.06	0.186	KOO27233.1	hypothetical protein Ctob_008500 [Chrysochromulina sp. CCMP291]	K09503	DnaJ homolog subfamily A member 2
1728	Unigene29784	7	3	3	7.75	413	44.4269	8.48486	0.96	0.37	EJK63221.1	hypothetical protein THAOC_16135 [Thalassiosira oceanica]	K05275	pyridoxine 4-dehydrogenase [EC:1.1.1.65]
1729	Cluster-36722.1000-orf1	9	6	6	14.06	441	47.795	5.21143	0.73	9.19e-06	XP_005780638.1	hypothetical protein EMIHUDRAFT_114244 [Emiliania huxleyi CCMP1516]	-	-
1730	Cluster-36722.3008-orf1	6	4	4	8.71	712	73.522	5.57959	0.87	0.0921	OEL36941.1	hypothetical protein BAE44_0002040 [Dichanthelium oligosanthes]	-	-
1731	Unigene7956	4	3	3	7.87	432	44.949	8.55811	0.99	0.802	XP_002949739.1	extracellular matrix glycoprotein pherophorin-V32 [Volvox carteri f. nagariensis]	K12823	ATP-dependent RNA helicase DDX5/DBP2 [EC:3.6.4.13]
1732	CL3637.Contig1	4	2	2	12.34	154	17.1267	5.46533	0.96	0.48	XP_012443392.1	PREDICTED: proline-rich receptor-like protein kinase PERK1 [Gossypium raimondii]	-	-
1733	CL6598.Contig1	7	3	3	10.12	415	46.0858	6.16357	1.14	0.0407	KOO35883.1	26s proteasome non-ATPase regulatory subunit 13 [Chrysochromulina sp. CCMP291]	K03039	26S proteasome regulatory subunit N9
1734	Unigene23499	8	4	4	20.18	218	23.8574	9.46631	1.06	0.0167	XP_005776467.1	hypothetical protein EMIHUDRAFT_101242 [Emiliania huxleyi CCMP1516]	K01094	phosphatidylglycerophosphatase GEP4 [EC:3.1.3.27]
1735	Cluster-36722.93-orf2	6	2	2	14.62	130	14.2535	9.70068	0.99	0.838	XP_005784697.1	hypothetical protein EMIHUDRAFT_253407 [Emiliania huxleyi CCMP1516]	-	-
1736	CL8814.Contig1	3	2	2	19.55	179	17.8818	5.35107	1.44	0.00905	OSX76667.1	hypothetical protein BU14_0180s0014, partial [Porphyra umbilicalis]	-	-
1737	CL2715.Contig2	7	4	4	20.33	246	26.1918	9.37842	1.08	0.2	XP_002959372.1	hypothetical protein VOLCADRAFT_108582 [Volvox carteri f. nagariensis]	-	-
1738	Cluster-36722.20563-orf1	8	4	4	4.51	843	91.0937	7.2251	0.97	0.37	XP_005764590.1	gamma-adaptin [Emiliania huxleyi CCMP1516]	K12391	AP-1 complex subunit gamma-1
1739	CL7919.Contig2	6	3	3	4.06	862	90.23	9.83252	1.16	0.00265	XP_005761760.1	hypothetical protein EMIHUDRAFT_452909 [Emiliania huxleyi CCMP1516]	-	-
1740	Cluster-36722.14740-orf2	4	2	2	3.7	541	55.3261	9.1001	0.95	0.349	PNW80815.1	hypothetical protein CHLRE_07g330750v5 [Chlamydomonas reinhardtii]	-	-
1741	Cluster-36722.16955-orf2	5	4	4	19.7	203	21.3261	4.81787	1.09	0.106	XP_005792566.1	ketopantoate hydroxymethyltransferase [Emiliania huxleyi CCMP1516]	K01918	pantoate--beta-alanine ligase [EC:6.3.2.1]
1742	Cluster-41320.0-orf1	13	8	8	22.46	414	44.0391	6.20166	1.03	0.446	XP_005767521.1	cysteine synthase [Emiliania huxleyi CCMP1516]	K01738	cysteine synthase [EC:2.5.1.47]
1743	CL8251.Contig1	3	2	2	3.94	533	47.0082	8.96826	0.93	0.126	XP_005821254.1	hypothetical protein GUITHDRAFT_119564 [Guillardia theta CCMP2712]	-	-
1744	CL8613.Contig1	4	2	2	10.2	245	26.5135	11.4438	1.09	0.0448	XP_009035901.1	hypothetical protein AURANDRAFT_71291, partial [Aureococcus anophagefferens]	-	-
1745	Cluster-36722.7489-orf2	3	3	3	16.6	247	24.7827	5.33838	1.01	0.814	OSX77167.1	LOW QUALITY PROTEIN: hypothetical protein BU14_0159s0022 [Porphyra umbilicalis]	K08497	protein transport protein SEC20
1746	Cluster-36722.15080-orf1	6	3	3	16.06	218	23.3049	8.80713	0.97	0.0177	XP_022040738.1	uncharacterized protein LOC110943296 [Helianthus annuus]	-	-
1747	CL7917.Contig1	6	2	2	6.47	371	38.9031	5.37646	0.91	0.136	XP_005793526.1	hypothetical protein EMIHUDRAFT_317418 [Emiliania huxleyi CCMP1516]	K04083	molecular chaperone Hsp33
1748	Cluster-36722.20876-orf1	11	8	8	8.5	953	102.32	5.42725	0.91	0.0613	XP_009035901.1	hypothetical protein AURANDRAFT_71291, partial [Aureococcus anophagefferens]	-	-
1749	Cluster-36722.11562-orf1	6	1	1	4.95	222	24.1498	8.92432	1.07	0.596	KOO21431.1	cargo receptor for soluble protein [Chrysochromulina tobinii]	-	-
1750	Unigene2693	2	1	1	6.67	120	11.5283	5.26221	0.77	0.0386	XP_005786605.1	hypothetical protein EMIHUDRAFT_433914, partial [Emiliania huxleyi CCMP1516]	-	-
1751	CL4285.Contig2	3	3	1	7.46	429	46.4232	5.77002	1.18	0.0128	XP_015629496.1	PREDICTED: basic proline-rich protein-like, partial [Oryza sativa Japonica Group]	-	-
1752	Unigene16932	6	6	6	8.43	688	74.4767	9.21729	1	0.921	XP_005772535.1	ATPase family associated with various cellular activities [Emiliania huxleyi CCMP1516]	K08955	ATP-dependent metalloprotease [EC:3.4.24.-]
1753	Unigene17233	5	3	3	16	250	26.276	10.3745	0.97	0.59	KOO28873.1	cytochrome b561 [Chrysochromulina sp. CCMP291]	-	-
1754	Unigene32284	4	2	2	9.85	264	26.6165	6.52197	1.15	0.00734	EWM29549.1	protein of unknown function DUF336 [Nannochloropsis gaditana]	-	-
1755	Cluster-36722.18430-orf1	6	4	4	7.67	574	62.4346	8.32373	1.26	0.00185	KOO53240.1	putative splicing factor 3a subunit 1-like protein [Chrysochromulina tobinii]	K12825	splicing factor 3A subunit 1
1756	Cluster-36722.11006-orf1	3	2	2	20.83	144	15.545	7.75244	0.99	0.763	XP_005785738.1	hypothetical protein EMIHUDRAFT_111884 [Emiliania huxleyi CCMP1516]	-	-
1757	CL4179.Contig2	5	2	2	9.3	215	23.2644	11.5171	0.82	0.000576	XP_005776062.1	hypothetical protein EMIHUDRAFT_457941, partial [Emiliania huxleyi CCMP1516]	K02979	small subunit ribosomal protein S28e
1758	CL4612.Contig2	5	3	3	8.99	445	46.8372	6.53662	1	0.888	XP_005771840.1	hypothetical protein EMIHUDRAFT_75442 [Emiliania huxleyi CCMP1516]	K00931	glutamate 5-kinase [EC:2.7.2.11]
1759	CL10773.Contig2	6	4	4	11.19	599	63.4535	7.92822	0.93	0.0748	KOO33688.1	mitochondrial phosphate carrier protein [Chrysochromulina sp. CCMP291]	K15102	solute carrier family 25 (mitochondrial phosphate transporter), member 3
1760	Cluster-36722.10866-orf1	8	6	6	12.04	490	51.142	6.22705	1.24	0.000342	OSX79978.1	hypothetical protein BU14_0066s0031 [Porphyra umbilicalis]	K17261	adenylyl cyclase-associated protein
1761	CL2901.Contig1	6	4	1	9.43	509	52.1296	6.48096	0.86	0.0146	-	-	K09611	probable aminopeptidase NPEPL1 [EC:3.4.11.-]
1762	Cluster-36722.10639-orf1	12	6	6	9.46	592	66.013	5.93506	1.08	0.00575	KOO32515.1	eukaryotic translation initiation factor subunit d [Chrysochromulina tobinii]	K03251	translation initiation factor 3 subunit D
1763	CL483.Contig2	8	6	6	13.8	558	57.522	5.30029	0.82	0.00488	XP_005772018.1	hypothetical protein EMIHUDRAFT_436097 [Emiliania huxleyi CCMP1516]	-	-
1764	CL11848.Contig3	4	4	4	7.99	651	69.8211	6.90283	1.16	0.0211	EJK66554.1	hypothetical protein THAOC_12522 [Thalassiosira oceanica]	-	-
1765	Cluster-36722.11035-orf1	6	5	5	20.12	323	32.895	5.32568	1.07	0.106	EJK67294.1	hypothetical protein THAOC_11699 [Thalassiosira oceanica]	-	-
1766	Unigene1235	7	3	3	23.48	230	24.7261	5.79541	0.92	0.144	EJK52722.1	hypothetical protein THAOC_27976 [Thalassiosira oceanica]	-	-
1767	CL9341.Contig4	7	5	5	8.95	626	64.9512	10.0083	1.02	0.27	OSX70131.1	hypothetical protein BU14_0889s0002 [Porphyra umbilicalis]	-	-
1768	CL10590.Contig2	6	2	2	21.21	99	11.0227	5.18604	1.02	0.565	XP_005768442.1	hypothetical protein EMIHUDRAFT_211052 [Emiliania huxleyi CCMP1516]	-	-
1769	CL7217.Contig1	5	2	2	6.63	392	41.1994	6.11279	1.07	0.00102	KOO23579.1	oxidoreductase domain protein [Chrysochromulina sp. CCMP291]	-	-
1770	Unigene26073	7	5	5	17.01	341	35.9245	5.40186	0.99	0.617	XP_009035901.1	hypothetical protein AURANDRAFT_71291, partial [Aureococcus anophagefferens]	-	-
1771	Cluster-36722.25227-orf1	1	1	1	3.35	478	51.8741	9.72998	1.09	0.286	XP_005826486.1	hypothetical protein GUITHDRAFT_143489 [Guillardia theta CCMP2712]	-	-
1772	Unigene32904	5	4	4	19.38	258	28.0617	6.62451	1.28	0.00941	XP_005773347.1	hypothetical protein EMIHUDRAFT_415810 [Emiliania huxleyi CCMP1516]	K01759	lactoylglutathione lyase [EC:4.4.1.5]
1773	Cluster-36722.19009-orf2	6	5	5	11.87	455	49.2902	5.0083	1.09	0.0096	KOO31522.1	ABC1 family protein kinase [Chrysochromulina tobinii]	K08869	aarF domain-containing kinase
1774	Cluster-36722.15929-orf1	8	5	2	15.21	401	44.3699	9.26123	1.4	0.000145	XP_005767256.1	hypothetical protein EMIHUDRAFT_432669 [Emiliania huxleyi CCMP1516]	K08794	calcium/calmodulin-dependent protein kinase I [EC:2.7.11.17]
1775	Cluster-36722.21319-orf1	5	4	4	5.49	747	80.3568	7.13721	1.14	0.0329	XP_004345083.1	hypothetical protein CAOG_06334 [Capsaspora owczarzaki ATCC 30864]	K13210	far upstream element-binding protein
1776	Unigene22770	3	1	1	2.47	405	42.725	10.9751	1.13	0.00425	XP_015621423.1	PREDICTED: phosphoenolpyruvate/phosphate translocator 3, chloroplastic [Oryza sativa Japonica Group]	K15283	solute carrier family 35, member E1
1777	Cluster-36722.8691-orf1	7	4	4	12.64	364	38.1911	4.729	0.88	0.0282	XP_005786115.1	hypothetical protein EMIHUDRAFT_441511 [Emiliania huxleyi CCMP1516]	-	-
1778	Cluster-36722.15632-orf1	3	2	2	8.3	253	24.8642	5.80811	0.86	0.016	PNW86631.1	hypothetical protein CHLRE_02g094450v5 [Chlamydomonas reinhardtii]	-	-
1779	CL11521.Contig2	9	4	4	10.21	421	46.3173	6.0874	0.88	0.00203	XP_009039453.1	hypothetical protein AURANDRAFT_54448 [Aureococcus anophagefferens]	-	-
1780	Cluster-45415.0-orf1	5	3	3	13.33	330	35.9695	9.61279	1.06	0.000442	CBN75295.1	conserved unknown protein [Ectocarpus siliculosus]	-	-
1781	Cluster-36722.30407-orf1	5	4	4	15.28	229	25.3554	10.1841	1.12	0.00627	KOO24736.1	hypothetical protein Ctob_009126 [Chrysochromulina tobinii]	-	-
1782	Unigene20255	4	4	4	8.11	493	51.5938	5.16064	0.95	0.172	OSX79978.1	hypothetical protein BU14_0066s0031 [Porphyra umbilicalis]	-	-
1783	Unigene3305	6	3	2	6.78	457	48.8084	6.65381	0.99	0.78	CAB62280.1	hydroxyproline-rich glycoprotein DZ-HRGP [Volvox carteri f. nagariensis]	K05680	ATP-binding cassette, subfamily G (WHITE), member 4
1784	Cluster-36722.21499-orf1	7	3	1	21.3	169	18.1432	5.35107	1.26	0.0454	KOO32252.1	preprotein translocase subunit [Chrysochromulina tobinii]	K03070	preprotein translocase subunit SecA [EC:7.4.2.8]
1785	Cluster-36722.5324-orf1	4	3	3	7.24	456	50.2011	7.38623	0.85	0.00374	PTQ44333.1	hypothetical protein MARPO_0020s0006 [Marchantia polymorpha]	K00485	dimethylaniline monooxygenase (N-oxide forming) [EC:1.14.13.8]
1786	Unigene14603	11	3	3	12.15	362	38.1025	7.13721	0.99	0.285	OEU14939.1	hypothetical protein FRACYDRAFT_187831 [Fragilariopsis cylindrus CCMP1102]	-	-
1787	Unigene16871	7	4	4	13.31	353	36.3211	5.10986	1	0.965	XP_005781401.1	hypothetical protein EMIHUDRAFT_234334 [Emiliania huxleyi CCMP1516]	K10317	F-box protein 42
1788	Unigene17123	7	4	4	12.22	360	37.6326	7.66455	1.05	0.0498	XP_005774417.1	hypothetical protein EMIHUDRAFT_368520 [Emiliania huxleyi CCMP1516]	-	-
1789	Cluster-36722.7425-orf1	4	3	3	4.09	806	86.7326	10.2573	0.95	0.237	PNW79728.1	hypothetical protein CHLRE_08g364751v5 [Chlamydomonas reinhardtii]	-	-
1790	Unigene29823	12	8	7	17.82	606	65.284	6.02393	1.03	0.0554	KOO24306.1	phytoene desaturase [Chrysochromulina sp. CCMP291]	K02293	15-cis-phytoene desaturase [EC:1.3.5.5]
1791	Cluster-36722.12100-orf2	2	1	1	4.91	285	30.6007	9.15869	1	0.878	KOO34790.1	pheophorbide a oxygenase [Chrysochromulina tobinii]	K13071	pheophorbide a oxygenase [EC:1.14.15.17]
1792	Unigene29959	4	1	1	4.12	340	36.9952	8.1333	0.91	0.141	KOO33070.1	hypothetical protein Ctob_008094 [Chrysochromulina sp. CCMP291]	-	-
1793	Cluster-36722.6662-orf1	6	5	5	8.53	809	85.0412	5.66846	0.92	0.0253	XP_005757745.1	hypothetical protein EMIHUDRAFT_62350 [Emiliania huxleyi CCMP1516]	K05853	P-type Ca2+ transporter type 2A [EC:7.2.2.10]
1794	CL10255.Contig2	3	2	2	9.51	284	29.6893	7.59131	0.88	0.0601	XP_005793420.1	hypothetical protein EMIHUDRAFT_108180 [Emiliania huxleyi CCMP1516]	-	-
1795	Unigene14377	10	5	5	13.74	313	33.2569	9.43701	1.04	0.0601	XP_005770566.1	hypothetical protein EMIHUDRAFT_56545, partial [Emiliania huxleyi CCMP1516]	-	-
1796	Unigene12587	1	1	1	11.36	132	15.0027	8.00146	0.98	0.509	XP_005756280.1	hypothetical protein EMIHUDRAFT_69316, partial [Emiliania huxleyi CCMP1516]	K12850	pre-mRNA-splicing factor 38B
1797	CL8772.Contig2	4	4	4	25.79	190	20.424	10.7847	1.31	0.000628	XP_005785292.1	hypothetical protein EMIHUDRAFT_364204 [Emiliania huxleyi CCMP1516]	-	-
1798	Unigene19790	14	7	7	13.86	664	69.7403	7.18115	1.12	0.00654	XP_005794503.1	hypothetical protein EMIHUDRAFT_447572 [Emiliania huxleyi CCMP1516]	-	-
1799	Unigene26758	6	3	3	10	280	28.1186	9.46631	0.98	0.339	ABA41399.1	pherophorin-C1 protein precursor [Chlamydomonas reinhardtii]	-	-
1800	Unigene32742	2	2	2	15.63	224	23.4672	7.41553	0.79	0.00722	XP_013905661.1	Magnesium transporter mgtE [Monoraphidium neglectum]	K06213	magnesium transporter
1801	Cluster-36722.18995-orf1	12	6	2	23.27	361	38.8315	5.97314	1.09	0.0855	KOO21867.1	glutamine synthetase type iii domain-containing protein [Chrysochromulina tobinii]	K01915	glutamine synthetase [EC:6.3.1.2]
1802	CL1177.Contig4	5	2	2	4.9	510	51.2087	5.5415	0.99	0.849	XP_009032987.1	hypothetical protein AURANDRAFT_70670, partial [Aureococcus anophagefferens]	-	-
1803	Cluster-36722.23216-orf1	1	1	1	3.29	395	41.577	9.33447	1.03	0.56	XP_005782377.1	hypothetical protein EMIHUDRAFT_442637 [Emiliania huxleyi CCMP1516]	K25186	replication termination factor 2
1804	Cluster-36722.28042-orf1	3	3	3	9.55	335	36.9814	5.35107	0.89	0.0757	KOO53185.1	spermine synthase [Chrysochromulina tobinii]	K00797	spermidine synthase [EC:2.5.1.16]
1805	Unigene32345	3	2	2	6.16	438	49.4305	9.74463	0.89	0.00932	KOO28074.1	putative glucuronoxylan glucuronosyltransferase irx7-like protein [Chrysochromulina sp. CCMP291]	-	-
1806	Unigene10482	18	10	10	11.11	963	103.547	5.73193	1.06	0.00896	XP_005771953.1	hypothetical protein EMIHUDRAFT_464026 [Emiliania huxleyi CCMP1516]	K03028	26S proteasome regulatory subunit N1
1807	Cluster-36722.5338-orf1	6	3	3	7.4	392	43.1979	6.88818	1.16	0.00562	XP_005761026.1	Uroporphyrinogen decarboxylase [Emiliania huxleyi CCMP1516]	K01599	uroporphyrinogen decarboxylase [EC:4.1.1.37]
1808	Unigene26743	3	2	2	5.87	341	36.1287	10.8433	0.83	0.00344	XP_005762181.1	hypothetical protein EMIHUDRAFT_216310 [Emiliania huxleyi CCMP1516]	-	-
1809	Cluster-49997.0-orf1	1	1	1	2.31	954	105.636	9.15869	1.19	0.474	KOO32146.1	phosphatidylinositol-4-phosphate 5 [Chrysochromulina tobinii]	K00889	1-phosphatidylinositol-4-phosphate 5-kinase [EC:2.7.1.68]
1810	Unigene9060	4	2	2	6.11	475	49.4561	7.15186	0.85	0.00364	KOO30654.1	sulfate permease family [Chrysochromulina sp. CCMP291]	K03321	sulfate permease, SulP family
1811	Unigene1052	6	2	1	5.39	408	42.5633	9.14404	0.67	0.00445	KOO22172.1	mitochondrial carrier protein [Chrysochromulina sp. CCMP291]	-	-
1812	Unigene29926	7	4	4	8.71	425	48.7731	6.29053	1.03	0.319	XP_005651050.1	eukaryotic translation initiation factor 3, subunit 6 [Coccomyxa subellipsoidea C-169]	-	-
1813	CL10045.Contig2	1	1	1	1.9	735	77.7403	8.04541	1.26	0.0297	KOO23795.1	cell division cycle protein 27-like protein [Chrysochromulina sp. CCMP291]	K03350	anaphase-promoting complex subunit 3
1814	Cluster-36722.28098-orf1	9	4	4	6.24	529	60.6004	8.1626	0.83	0.000507	KOO24510.1	cyclopropane-fatty-acyl-phospholipid synthase [Chrysochromulina tobinii]	K20238	sphingolipid C9-methyltransferase [EC:2.1.1.317]
1815	Cluster-36722.6776-orf1	7	3	3	9.39	309	33.6905	8.67529	1.04	0.0508	KOO22616.1	NADH-cytochrome b5 [Chrysochromulina tobinii]	K00326	cytochrome-b5 reductase [EC:1.6.2.2]
1816	Unigene19513	12	5	1	7.64	628	68.119	7.35693	0.81	0.0493	XP_005791045.1	ferredoxin-nitrite reductase precursor [Emiliania huxleyi CCMP1516]	K00366	ferredoxin-nitrite reductase [EC:1.7.7.1]
1817	CL9566.Contig1	5	4	1	4.79	876	91.2178	4.93213	1.33	0.0106	OSX79974.1	LOW QUALITY PROTEIN: hypothetical protein BU14_0066s0027 [Porphyra umbilicalis]	-	-
1818	Unigene13141	3	3	3	6.01	582	57.9379	5.99854	1.27	0.00132	XP_005783229.1	hypothetical protein EMIHUDRAFT_314476 [Emiliania huxleyi CCMP1516]	-	-
1819	Cluster-36722.9190-orf1	2	2	2	5.92	507	53.4589	7.89893	1	0.964	XP_005770602.1	hypothetical protein EMIHUDRAFT_461359 [Emiliania huxleyi CCMP1516]	K13179	ATP-dependent RNA helicase DDX18/HAS1 [EC:3.6.4.13]
1820	Cluster-36722.6757-orf1	6	3	3	6.67	555	59.4159	7.00537	0.4	5.95e-06	WP_219790533.1	sodium:solute symporter [Halomonas sp. Y3S6]	-	-
1821	Cluster-36722.30297-orf1	8	6	6	13.38	598	62.2942	5.36377	0.93	0.0101	KOO34683.1	ATP synthase alpha subunit, partial [Chrysochromulina tobinii]	K02111	F-type H+/Na+-transporting ATPase subunit alpha [EC:7.1.2.2 7.2.2.1]
1822	CL10581.Contig1	7	3	3	31.5	127	13.4569	7.21045	1.24	0.00205	-	-	-	-
1823	Unigene424	3	3	3	8.74	389	36.871	6.7124	1.27	2.31e-05	XP_016567331.1	PREDICTED: basic proline-rich protein-like [Capsicum annuum]	-	-
1824	Cluster-36722.16477-orf2	2	1	1	3.09	291	30.4842	9.61279	1.48	0.000131	KOO35844.1	major facilitator family protein [Chrysochromulina tobinii]	K08151	MFS transporter, DHA1 family, tetracycline resistance protein
1825	Unigene4849	13	9	8	10.69	879	95.6311	7.35693	1.07	0.0223	KOO25908.1	glycosyltransferase family 77 protein [Chrysochromulina sp. CCMP291]	K20784	arabinosyltransferase [EC:2.4.2.-]
1826	CL3010.Contig2	11	4	3	11.52	330	35.7882	6.96143	1	0.98	OSX75194.1	hypothetical protein BU14_0249s0013 [Porphyra umbilicalis]	-	-
1827	Unigene40159	7	5	5	4.33	1202	133.572	7.76709	1.02	0.713	KOO33649.1	myosin motor domain [Chrysochromulina sp. CCMP291]	-	-
1828	Cluster-36722.13202-orf1	8	3	2	8.19	342	36.5224	5.73193	1.3	0.00234	KOO23360.1	peptidyl-prolyl cis-trans isomerase [Chrysochromulina tobinii]	K01802	peptidylprolyl isomerase [EC:5.2.1.8]
1829	CL361.Contig6	5	3	3	11.03	290	30.0368	10.8579	1.02	0.773	OSX79978.1	hypothetical protein BU14_0066s0031 [Porphyra umbilicalis]	-	-
1830	Unigene22630	3	2	2	2	902	97.6678	5.42725	1.06	0.118	OSX79974.1	LOW QUALITY PROTEIN: hypothetical protein BU14_0066s0027 [Porphyra umbilicalis]	-	-
1831	Unigene11611	3	1	1	5.6	250	28.1175	11.1216	1.02	0.758	KOO22201.1	30s ribosomal protein s7 [Chrysochromulina sp. CCMP291]	K02992	small subunit ribosomal protein S7
1832	Unigene20425	5	3	3	17.04	223	24.3774	8.23584	1.07	0.0447	XP_005758676.1	hypothetical protein EMIHUDRAFT_249981 [Emiliania huxleyi CCMP1516]	-	-
1833	CL4663.Contig1	3	3	3	10.53	342	36.7156	8.71924	1.04	0.163	XP_009035901.1	hypothetical protein AURANDRAFT_71291, partial [Aureococcus anophagefferens]	-	-
1834	CL1991.Contig2	4	4	4	18.98	216	22.3363	9.59814	0.92	0.186	ABA55508.1	chloroplast 50S ribosomal protein L9 [Isochrysis galbana]	K02939	large subunit ribosomal protein L9
1835	Unigene29764	12	4	4	18.78	213	23.1935	7.15186	0.98	0.66	XP_005775652.1	Rab5a, rab family GTPase [Emiliania huxleyi CCMP1516]	K07889	Ras-related protein Rab-5C
1836	CL11694.Contig1	8	6	5	7.68	925	100.652	8.30908	0.95	0.0243	KOO25908.1	glycosyltransferase family 77 protein [Chrysochromulina sp. CCMP291]	K20784	arabinosyltransferase [EC:2.4.2.-]
1837	Cluster-36722.29090-orf1	3	2	2	17.36	144	16.7692	5.21143	0.89	0.0268	KOO27170.1	hypothetical protein Ctob_009851 [Chrysochromulina tobinii]	-	-
1838	Unigene23185	3	2	2	2.56	939	97.048	10.1548	0.99	0.87	OSX79978.1	hypothetical protein BU14_0066s0031 [Porphyra umbilicalis]	-	-
1839	CL4471.Contig4	4	3	1	6.73	639	67.5036	5.73193	0.96	0.169	XP_005765877.1	trans-2-enoyl-CoA reductase [Emiliania huxleyi CCMP1516]	K07512	mitochondrial enoyl-[acyl-carrier protein] reductase / trans-2-enoyl-CoA reductase [EC:1.3.1.- 1.3.1.38]
1840	CL4555.Contig1	3	3	2	14.36	181	19.2905	7.62061	1.24	0.000872	XP_004307084.1	PREDICTED: peptidyl-prolyl cis-trans isomerase CYP22 [Fragaria vesca subsp. vesca]	K09567	peptidyl-prolyl isomerase H (cyclophilin H) [EC:5.2.1.8]
1841	CL11503.Contig3	4	3	3	7.28	646	68.0672	6.29053	1.06	0.257	XP_005764099.1	hypothetical protein EMIHUDRAFT_44780, partial [Emiliania huxleyi CCMP1516]	-	-
1842	CL12147.Contig1	4	4	4	14.8	277	27.56	9.29053	0.61	0.00012	XP_013900100.1	hypothetical protein MNEG_6881 [Monoraphidium neglectum]	-	-
1843	CL10423.Contig1	6	4	4	24.61	191	19.8154	5.99854	1.11	0.0216	EWM21562.1	hypothetical protein Naga_100012g9 [Nannochloropsis gaditana]	-	-
1844	Unigene7346	8	6	4	7.75	993	105.232	5.021	1	0.758	KOO28564.1	hypothetical protein Ctob_005875 [Chrysochromulina sp. CCMP291]	K08869	aarF domain-containing kinase
1845	Unigene29844	4	4	4	8.92	572	58.7782	5.35107	1.14	0.004	XP_005785169.1	aminopeptidase [Emiliania huxleyi CCMP1516]	K01255	leucyl aminopeptidase [EC:3.4.11.1]
1846	Cluster-36722.16329-orf1	3	3	1	33.08	133	13.4991	8.45557	1.07	0.104	XP_005762281.1	hypothetical protein EMIHUDRAFT_358471, partial [Emiliania huxleyi CCMP1516]	K01379	cathepsin D [EC:3.4.23.5]
1847	Cluster-36722.14482-orf1	2	2	2	5.76	417	46.0586	5.09717	1.05	0.217	XP_005768275.1	hypothetical protein EMIHUDRAFT_419514 [Emiliania huxleyi CCMP1516]	-	-
1848	Cluster-36722.2090-orf1	11	6	6	14.08	412	43.8805	9.99365	1.17	0.00205	XP_005776966.1	hypothetical protein EMIHUDRAFT_450507 [Emiliania huxleyi CCMP1516]	K00653	chromodomain protein Y [EC:2.3.1.48]
1849	Unigene9282	11	6	6	30.88	204	22.5454	6.55127	1.15	0.01	XP_005767925.1	hypothetical protein EMIHUDRAFT_76228 [Emiliania huxleyi CCMP1516]	K00940	nucleoside-diphosphate kinase [EC:2.7.4.6]
1850	Cluster-36722.10755-orf1	5	1	1	4.92	183	19.169	8.35303	0.89	0.00225	XP_005767818.1	hypothetical protein EMIHUDRAFT_427662 [Emiliania huxleyi CCMP1516]	-	-
1851	CL10675.Contig2	1	1	1	3.52	284	29.0232	9.68604	0.94	0.391	OSX69786.1	hypothetical protein BU14_1158s0001, partial [Porphyra umbilicalis]	-	-
1852	Unigene23553	5	2	2	10.73	205	22.2146	8.99756	0.92	0.0395	KOO33412.1	hypothetical protein Ctob_009948 [Chrysochromulina sp. CCMP291]	-	-
1853	CL8740.Contig1	1	1	1	8.57	140	14.4997	9.1001	1.1	0.00182	KHG05335.1	Chitobiosyldiphosphodolichol beta-mannosyltransferase [Gossypium arboreum]	K03842	beta-1,4-mannosyltransferase [EC:2.4.1.142]
1854	Cluster-36722.11920-orf1	5	2	2	20.42	191	19.6599	4.70361	1	0.965	KOO29246.1	spry domain-containing protein 7-like protein [Chrysochromulina tobinii]	-	-
1855	CL3482.Contig2	9	5	5	28.45	232	24.4946	7.44482	1.06	0.145	XP_005771256.1	hypothetical protein EMIHUDRAFT_451227 [Emiliania huxleyi CCMP1516]	-	-
1856	Cluster-36722.19549-orf1	8	5	5	10.54	541	57.9877	8.6167	1.11	0.0339	PNW70658.1	hypothetical protein CHLRE_17g729101v5 [Chlamydomonas reinhardtii]	-	-
1857	CL6415.Contig1	4	2	2	6.93	303	31.216	5.50342	1.1	0.00895	KOO28352.1	hypothetical protein Ctob_010587 [Chrysochromulina sp. CCMP291]	-	-
1858	Cluster-36722.13550-orf1	5	1	1	2.81	462	50.0946	8.38232	0.86	0.00885	XP_005793161.1	hypothetical protein EMIHUDRAFT_439583 [Emiliania huxleyi CCMP1516]	K00222	Delta14-sterol reductase [EC:1.3.1.70]
1859	Unigene20515	2	2	2	14.94	174	19.3993	9.61279	1.02	0.779	GAX09762.1	hypothetical protein FisN_11Lh268 [Fistulifera solaris]	K03769	peptidyl-prolyl cis-trans isomerase C [EC:5.2.1.8]
1860	Cluster-49934.0-orf2	4	2	2	7.87	254	27.0918	7.92822	0.95	0.0462	XP_005836284.1	hypothetical protein GUITHDRAFT_85732 [Guillardia theta CCMP2712]	K01661	naphthoate synthase [EC:4.1.3.36]
1861	Cluster-50072.0-orf1	2	1	1	4.03	298	31.2014	8.95361	1.29	0.00164	EJK68606.1	hypothetical protein THAOC_10198 [Thalassiosira oceanica]	-	-
1862	CL7412.Contig1	1	1	1	2.36	382	40.273	6.66846	0.95	0.319	KOO22972.1	udp-galactose transporter [Chrysochromulina sp. CCMP291]	K15272	solute carrier family 35 (UDP-sugar transporter), member A1/2/3
1863	Unigene25940	7	3	3	8.08	359	39.5653	6.88818	0.8	9.99e-05	KOO22504.1	DNAj-like subfamily a member 1 [Chrysochromulina sp. CCMP291]	K09530	DnaJ homolog subfamily C member 10 [EC:1.8.4.-]
1864	Unigene38317	3	3	3	26.24	202	21.4698	8.41162	0.64	0.45	XP_009032987.1	hypothetical protein AURANDRAFT_70670, partial [Aureococcus anophagefferens]	-	-
1865	CL3065.Contig2	5	4	4	6.29	700	78.1287	9.65674	0.97	0.765	XP_003061204.1	predicted protein [Micromonas pusilla CCMP1545]	K06943	nucleolar GTP-binding protein
1866	CL2349.Contig1	4	2	2	3.19	627	70.4395	5.84619	1.19	0.00223	KOO22582.1	intraflagellar transport protein 74-like protein [Chrysochromulina sp. CCMP291]	K19679	intraflagellar transport protein 74
1867	Cluster-36722.20466-orf1	3	2	2	19.76	167	18.4438	9.31982	0.79	0.00164	XP_005772500.1	hypothetical protein EMIHUDRAFT_208880 [Emiliania huxleyi CCMP1516]	-	-
1868	Unigene7626	5	4	4	8.52	575	60.9074	6.48096	1.01	0.845	XP_005830452.1	hypothetical protein GUITHDRAFT_158041 [Guillardia theta CCMP2712]	-	-
1869	Unigene17383	2	2	2	8.91	258	27.1816	10.7847	1.02	0.627	-	-	-	-
1870	Unigene1388	10	5	5	20.49	371	39.1292	8.52881	0.73	0.0014	XP_005782128.1	Sideroflexin [Emiliania huxleyi CCMP1516]	K23503	sideroflexin-5
1871	Cluster-36722.8840-orf1	8	4	4	16.96	289	30.2409	6.80029	0.83	7.21e-05	KOO31413.1	signal recognition particle receptor subunit beta [Chrysochromulina tobinii]	K12272	signal recognition particle receptor subunit beta
1872	Cluster-36722.11688-orf1	13	9	9	12.33	722	79.8636	6.75635	1.13	0.00412	OSX79978.1	hypothetical protein BU14_0066s0031 [Porphyra umbilicalis]	K01886	glutaminyl-tRNA synthetase [EC:6.1.1.18]
1873	CL1898.Contig2	6	5	5	12.71	472	49.9349	5.41455	1.14	0.0469	KXZ45256.1	hypothetical protein GPECTOR_56g352 [Gonium pectorale]	-	-
1874	Unigene4149	12	6	6	5.92	1098	121.97	7.78174	0.99	0.698	XP_005783832.1	hypothetical protein EMIHUDRAFT_456347 [Emiliania huxleyi CCMP1516]	K10359	myosin VIIa
1875	CL9728.Contig1	11	2	1	11.03	145	15.6086	11.063	1.33	0.132	XP_005775385.1	putative histone H2A [Emiliania huxleyi CCMP1516]	K11251	histone H2A
1876	Cluster-36722.4519-orf1	7	4	4	10.51	533	56.8631	9.89111	1.02	0.117	XP_005771454.1	hypothetical protein EMIHUDRAFT_458831 [Emiliania huxleyi CCMP1516]	K03372	MFS transporter, PAT family, solute carrier family 33 (acetyl-CoA transportor), member 1 [EC:2.3.1.-]
1877	CL1828.Contig2	10	6	3	11.25	391	42.3507	6.0874	0.68	4.49e-05	XP_002180496.1	predicted protein [Phaeodactylum tricornutum CCAP 1055/1]	K00366	ferredoxin-nitrite reductase [EC:1.7.7.1]
1878	CL6359.Contig1	5	3	3	16.03	237	25.9668	11.1802	1.2	0.00537	XP_005763208.1	hypothetical protein EMIHUDRAFT_248231 [Emiliania huxleyi CCMP1516]	K14165	atypical dual specificity phosphatase [EC:3.1.3.16 3.1.3.48]
1879	Unigene39541	10	5	5	8.71	597	64.6959	8.23584	0.73	0.000634	OLP95848.1	ATP-binding cassette sub-family G member 1 [Symbiodinium microadriaticum]	K05681	ATP-binding cassette, subfamily G (WHITE), member 2
1880	Cluster-36722.14417-orf1	6	5	5	6.63	815	85.866	5.5415	1.03	0.36	XP_009035901.1	hypothetical protein AURANDRAFT_71291, partial [Aureococcus anophagefferens]	K22755	E3 UFM1-protein ligase 1 [EC:2.3.2.-]
1881	Cluster-38595.0-orf1	7	1	1	2.34	342	36.581	9.51025	0.78	0.283	XP_005758548.1	hypothetical protein EMIHUDRAFT_438766 [Emiliania huxleyi CCMP1516]	-	-
1882	CL7271.Contig2	3	2	2	6	567	62.4989	8.95361	1.14	0.0686	OSX79974.1	LOW QUALITY PROTEIN: hypothetical protein BU14_0066s0027 [Porphyra umbilicalis]	-	-
1883	CL4579.Contig2	2	2	1	8.64	243	26.095	10.5063	0.92	0.0408	KXZ41379.1	hypothetical protein GPECTOR_510g480 [Gonium pectorale]	-	-
1884	Cluster-36722.3504-orf1	3	2	2	3.91	563	62.1967	6.69775	1.12	0.0233	TMW62539.1	hypothetical protein Poli38472_005157 [Pythium oligandrum]	K00763	nicotinate phosphoribosyltransferase [EC:6.3.4.21]
1885	CL879.Contig2	7	5	5	11.33	565	60.3935	5.77002	0.86	0.0329	KOO22445.1	imidazole glycerol phosphate glutamine amidotransferase subunit [Chrysochromulina sp. CCMP291]	K01663	imidazole glycerol-phosphate synthase [EC:4.3.2.10]
1886	Unigene19934	7	4	4	20.93	172	18.8048	5.56689	1.43	0.00105	XP_003055394.1	predicted protein [Micromonas pusilla CCMP1545]	K21893	neuroglobin
1887	CL3769.Contig3	7	3	3	8.67	369	40.5704	8.38232	0.95	0.244	XP_005780793.1	hypothetical protein EMIHUDRAFT_463086 [Emiliania huxleyi CCMP1516]	-	-
1888	Cluster-36722.3585-orf1	7	4	3	14.98	267	28.787	8.42627	0.96	0.23	XP_005766047.1	co-chaperone GrpE [Emiliania huxleyi CCMP1516]	K03687	molecular chaperone GrpE
1889	Cluster-36722.21525-orf2	4	3	3	2.27	882	96.943	5.66846	1.01	0.707	XP_005793200.1	COPG1, gamma subunit of the coatomer [Emiliania huxleyi CCMP1516]	K17267	coatomer subunit gamma
1890	Cluster-36722.29514-orf1	8	3	3	16.96	230	24.4063	7.69385	1.11	0.0215	XP_005763187.1	hypothetical protein EMIHUDRAFT_248254 [Emiliania huxleyi CCMP1516]	K01802	peptidylprolyl isomerase [EC:5.2.1.8]
1891	Cluster-36722.4758-orf1	3	3	3	8.12	394	40.6374	8.14795	0.68	0.0154	XP_005777061.1	hypothetical protein EMIHUDRAFT_450554 [Emiliania huxleyi CCMP1516]	K01626	3-deoxy-7-phosphoheptulonate synthase [EC:2.5.1.54]
1892	Cluster-36722.12700-orf1	5	1	1	16.88	77	8.5842	8.104	1.03	0.498	XP_025815739.1	basic proline-rich protein-like [Panicum hallii]	K02978	small subunit ribosomal protein S27e
1893	CL6501.Contig1	4	3	3	9.29	366	37.4219	4.94482	0.98	0.542	KOO22975.1	cell division protein [Chrysochromulina sp. CCMP291]	K03531	cell division protein FtsZ
1894	Unigene31900	4	4	4	8.03	523	56.4853	5.5542	1.13	0.000872	KOO33531.1	alpha beta-hydrolase [Chrysochromulina sp. CCMP291]	-	-
1895	CL12272.Contig1	5	3	3	6.86	423	47.309	5.96045	1.21	0.0059	XP_005760857.1	histone deacetylase 1 [Emiliania huxleyi CCMP1516]	K06067	histone deacetylase 1/2 [EC:3.5.1.98]
1896	Cluster-36722.13293-orf1	8	7	7	7.66	992	107.472	6.44287	1.07	0.00302	XP_005777266.1	hypothetical protein EMIHUDRAFT_457682 [Emiliania huxleyi CCMP1516]	-	-
1897	Cluster-37298.0-orf1	2	2	2	6.59	364	39.4583	6.55127	0.97	0.174	XP_009038271.1	hypothetical protein AURANDRAFT_71909 [Aureococcus anophagefferens]	-	-
1898	Unigene14469	9	5	5	22.16	185	20.5779	6.771	1.33	0.000426	XP_002286545.1	predicted protein [Thalassiosira pseudonana CCMP1335]	-	-
1899	Cluster-36722.18715-orf1	11	5	1	15.18	303	33.8703	9.5249	0.97	0.57	XP_005769905.1	hypothetical protein EMIHUDRAFT_451433 [Emiliania huxleyi CCMP1516]	-	-
1900	Cluster-36722.18868-orf1	2	2	2	6.65	331	36.1051	6.65381	0.85	0.00487	KOO29473.1	eukaryotic translation initiation factor 2a [Chrysochromulina tobinii]	K15026	translation initiation factor 2A
1901	Unigene17342	8	5	5	21.1	237	25.4652	8.83643	1.02	0.256	KOO27279.1	myosin-j heavy chain-like protein [Chrysochromulina sp. CCMP291]	-	-
1902	Cluster-36722.18806-orf1	4	2	2	5.92	355	37.6693	8.14795	1.04	0.235	OSX75194.1	hypothetical protein BU14_0249s0013 [Porphyra umbilicalis]	K01934	5-formyltetrahydrofolate cyclo-ligase [EC:6.3.3.2]
1903	Cluster-36722.17619-orf1	14	10	10	12.29	903	102.24	6.90283	1.02	0.262	XP_005647492.1	protein prenylyltransferase [Coccomyxa subellipsoidea C-169]	K12867	pre-mRNA-splicing factor SYF1
1904	CL1164.Contig2	9	4	4	17.01	241	26.4655	9.83252	0.96	0.0124	XP_005780603.1	hypothetical protein EMIHUDRAFT_73180 [Emiliania huxleyi CCMP1516]	K03100	signal peptidase I [EC:3.4.21.89]
1905	Cluster-36722.13780-orf1	2	1	1	5.59	286	29.7694	6.43018	1.07	0.0749	KOO20914.1	hypothetical protein Ctob_001661 [Chrysochromulina tobinii]	K13174	THO complex subunit 5
1906	Unigene6724	14	9	9	11.15	969	106.244	6.41748	0.98	0.155	XP_005769724.1	hypothetical protein EMIHUDRAFT_458993 [Emiliania huxleyi CCMP1516]	K08794	calcium/calmodulin-dependent protein kinase I [EC:2.7.11.17]
1907	Unigene29570	4	3	3	16.8	256	27.3899	8.42627	0.82	0.00033	XP_005714435.1	unnamed protein product [Chondrus crispus]	-	-
1908	CL10259.Contig2	7	4	4	10.75	400	45.3599	5.85889	0.49	2.17e-05	KOO30611.1	phytoene synthase [Chrysochromulina sp. CCMP291]	K02291	15-cis-phytoene synthase [EC:2.5.1.32]
1909	Unigene19216	16	5	5	11.23	481	54.6751	9.34912	0.79	0.000551	XP_005838389.1	hypothetical protein GUITHDRAFT_157186 [Guillardia theta CCMP2712]	K22769	NADPH-dependent stearoyl-CoA 9-desaturase [EC:1.14.19.-]
1910	Cluster-36722.8778-orf1	8	5	5	14.11	475	49.854	7.10791	1	0.913	OSX79978.1	hypothetical protein BU14_0066s0031 [Porphyra umbilicalis]	K21444	poly(rC)-binding protein 3/4
1911	CL9774.Contig4	3	2	2	7.52	306	33.8623	6.3667	0.47	0.00196	KOO24417.1	3-dehydroquinate synthase [Chrysochromulina tobinii]	-	-
1912	CL944.Contig2	2	2	2	5.06	534	58.5107	7.1958	1.08	0.148	CBN74933.1	hypothetical protein Esi_0060_0030 [Ectocarpus siliculosus]	K05661	ATP-binding cassette, subfamily B (MDR/TAP), member 6
1913	Unigene3848	10	5	5	18.78	229	25.1408	7.45947	1.1	0.00622	XP_005758937.1	hypothetical protein EMIHUDRAFT_218958 [Emiliania huxleyi CCMP1516]	K00942	guanylate kinase [EC:2.7.4.8]
1914	Cluster-36722.9813-orf1	8	7	7	10.77	659	71.5955	6.30322	0.99	0.593	KOO30613.1	arginyl-tRNA synthetase [Chrysochromulina tobinii]	K01887	arginyl-tRNA synthetase [EC:6.1.1.19]
1915	Cluster-36722.4221-orf1	4	3	1	7.35	340	36.1055	5.03369	0.26	0.000199	CEM33035.1	unnamed protein product [Vitrella brassicaformis CCMP3155]	-	-
1916	CL7873.Contig1	2	1	1	8.58	233	24.9614	10.0669	0.7	0.000208	XP_009035901.1	hypothetical protein AURANDRAFT_71291, partial [Aureococcus anophagefferens]	K24205	protein lifeguard
1917	Unigene32230	8	3	3	21.69	249	26.4463	4.70361	0.88	0.0697	XP_005783189.1	hypothetical protein EMIHUDRAFT_460685, partial [Emiliania huxleyi CCMP1516]	-	-
1918	Unigene28400	12	5	1	9.93	423	47.4352	8.99756	0.73	0.000998	KOO23863.1	transmembrane 9 superfamily member 4-like protein [Chrysochromulina sp. CCMP291]	K17086	transmembrane 9 superfamily member 2/4
1919	Cluster-36722.1229-orf1	2	2	2	6.78	457	50.2748	9.21729	0.94	0.0419	XP_005772765.1	hypothetical protein EMIHUDRAFT_117628 [Emiliania huxleyi CCMP1516]	-	-
1920	Unigene1186	8	4	4	12.47	417	44.4531	7.86963	0.87	0.00744	KOO21490.1	threonine dehydratase [Chrysochromulina sp. CCMP291]	K01754	threonine dehydratase [EC:4.3.1.19]
1921	CL8226.Contig2	1	1	1	4.62	238	25.9212	5.19873	1.32	0.000759	XP_005768434.1	hypothetical protein EMIHUDRAFT_56527, partial [Emiliania huxleyi CCMP1516]	K20860	FMN hydrolase / 5-amino-6-(5-phospho-D-ribitylamino)uracil phosphatase [EC:3.1.3.102 3.1.3.104]
1922	Cluster-36722.14705-orf1	5	3	3	11.69	248	26.7547	5.78271	0.86	0.0192	XP_005756476.1	hypothetical protein EMIHUDRAFT_107901 [Emiliania huxleyi CCMP1516]	-	-
1923	CL3599.Contig2	6	4	4	7.01	599	63.3919	8.32373	1.1	0.0158	KOO29560.1	hypothetical protein Ctob_010383 [Chrysochromulina sp. CCMP291]	-	-
1924	Cluster-36722.10242-orf1	7	2	2	16.44	219	23.7895	7.86963	0.97	0.541	KOO22275.1	hypothetical protein Ctob_005028 [Chrysochromulina tobinii]	-	-
1925	Cluster-36722.16228-orf1	6	3	3	28.09	89	10.4194	9.86182	0.99	0.785	KOO32337.1	hypothetical protein Ctob_008355 [Chrysochromulina tobinii]	-	-
1926	CL25.Contig4	2	2	2	8.92	370	38.0455	6.53662	1.05	0.51	XP_005761742.1	hypothetical protein EMIHUDRAFT_105675 [Emiliania huxleyi CCMP1516]	-	-
1927	Cluster-36722.17420-orf1	8	4	4	26.95	141	15.6227	4.75439	0.85	0.00299	XP_005758026.1	hypothetical protein EMIHUDRAFT_453650 [Emiliania huxleyi CCMP1516]	K02356	elongation factor P
1928	Cluster-44092.0-orf1	2	1	1	5.82	189	20.3877	9.80322	0.69	0.00401	KOO21981.1	hypothetical protein Ctob_000460 [Chrysochromulina tobinii]	-	-
1929	Unigene29489	4	3	3	13.36	247	25.8164	9.01221	0.9	0.0173	XP_005786085.1	Peptidylprolyl isomerase [Emiliania huxleyi CCMP1516]	K12733	peptidyl-prolyl cis-trans isomerase-like 1 [EC:5.2.1.8]
1930	CL4851.Contig2	2	2	2	1.75	1199	135.292	7.12256	1.04	0.184	XP_002972363.1	hypothetical protein SELMODRAFT_172903 [Selaginella moellendorffii]	K03010	DNA-directed RNA polymerase II subunit RPB2 [EC:2.7.7.6]
1931	CL8200.Contig1	9	5	5	13.72	430	44.8442	7.28369	1.02	0.678	XP_009035901.1	hypothetical protein AURANDRAFT_71291, partial [Aureococcus anophagefferens]	-	-
1932	Cluster-36722.11656-orf1	6	5	5	9.94	664	72.6982	5.94775	0.9	0.0335	XP_002288927.1	ABC transporter [Thalassiosira pseudonana CCMP1335]	K06020	energy-dependent translational throttle protein EttA
1933	CL12574.Contig2	2	1	1	4.39	456	47.2297	5.26221	1.16	0.00565	XP_021308777.1	formin-like protein 5 isoform X2 [Sorghum bicolor]	-	-
1934	CL448.Contig1	5	3	3	15.03	193	20.8756	9.45166	0.81	0.00306	KOO31805.1	hypothetical protein Ctob_006441 [Chrysochromulina sp. CCMP291]	-	-
1935	Unigene13544	4	3	3	14.29	273	26.5933	9.94971	1.03	0.284	XP_002945771.1	pathogenesis-related protein 1-like protein [Volvox carteri f. nagariensis]	-	-
1936	Unigene5525	7	6	1	10.45	584	59.4425	5.51611	0.83	0.0418	CAD22154.1	pherophorin-dz1 protein [Volvox carteri f. nagariensis]	-	-
1937	Cluster-38193.0-orf1	1	1	1	5.28	284	30.6655	8.52881	1.15	0.0817	KOO52914.1	chord family protein [Chrysochromulina tobinii]	K16729	cysteine and histidine-rich domain-containing protein
1938	CL301.Contig1	6	4	4	12.47	361	38.9625	4.83057	0.97	0.051	ABF68589.1	chloroplast sedoheptulose-1,7-bisphosphatase [Prymnesium parvum]	K03841	fructose-1,6-bisphosphatase I [EC:3.1.3.11]
1939	Unigene17597	6	3	3	7.19	487	53.7314	6.17627	0.74	0.0013	KOO21900.1	kynurenine-oxoglutarate transaminase [Chrysochromulina sp. CCMP291]	K00816	kynurenine---oxoglutarate transaminase / cysteine-S-conjugate beta-lyase / glutamine---phenylpyruvate transaminase [EC:2.6.1.7 4.4.1.13 2.6.1.64]
1940	Unigene14143	5	3	3	8.71	448	48.5822	7.02002	0.96	0.603	KOO27798.1	geranyl diphosphate synthase [Chrysochromulina sp. CCMP291]	K12504	decaprenyl-diphosphate synthase subunit 1 [EC:2.5.1.91]
1941	Cluster-36722.13233-orf1	9	4	4	8.87	462	49.8859	4.89404	0.83	0.00117	XP_005788588.1	hypothetical protein EMIHUDRAFT_440689 [Emiliania huxleyi CCMP1516]	-	-
1942	Cluster-36722.23594-orf1	4	3	3	5.16	639	68.9847	6.1001	0.8	0.0131	KOO35299.1	acetolactate synthase [Chrysochromulina tobinii]	K01652	acetolactate synthase I/II/III large subunit [EC:2.2.1.6]
1943	Cluster-36722.7612-orf2	8	4	4	17.92	173	18.3654	6.53662	0.94	0.0731	XP_005760314.1	hypothetical protein EMIHUDRAFT_120996 [Emiliania huxleyi CCMP1516]	-	-
1944	Cluster-36722.20311-orf1	11	5	5	14.47	387	43.0652	9.15869	0.98	0.184	XP_005778053.1	hypothetical protein EMIHUDRAFT_469110 [Emiliania huxleyi CCMP1516]	K12275	translocation protein SEC62
1945	Cluster-36722.15676-orf2	2	1	1	3.74	321	34.5028	10.7114	1.16	0.0182	KOO53107.1	hypothetical protein Ctob_013400 [Chrysochromulina tobinii]	-	-
1946	Unigene1100	16	9	9	21.57	496	53.1833	8.66064	0.9	0.0014	KOO23890.1	eukaryotic translation initiation factor 2 subunit 3 [Chrysochromulina sp. CCMP291]	K03242	translation initiation factor 2 subunit 3
1947	Unigene1516	4	3	3	6.47	510	53.7639	6.17627	0.9	0.035	KOO52849.1	glutathione reductase [Chrysochromulina sp. CCMP291]	K00383	glutathione reductase (NADPH) [EC:1.8.1.7]
1948	Cluster-36722.11632-orf1	4	3	3	17.79	208	22.4768	8.76318	1.07	0.0437	XP_005773268.1	hypothetical protein EMIHUDRAFT_117421 [Emiliania huxleyi CCMP1516]	-	-
1949	CL1319.Contig14	3	3	3	19	200	21.1819	9.02686	0.78	0.00781	XP_005758110.1	hypothetical protein EMIHUDRAFT_107327 [Emiliania huxleyi CCMP1516]	K01802	peptidylprolyl isomerase [EC:5.2.1.8]
1950	CL153.Contig1	4	2	2	13.51	185	19.368	7.13721	1.14	0.0749	XP_005788312.1	short-chain dehydrogenase/reductase [Emiliania huxleyi CCMP1516]	K00059	3-oxoacyl-[acyl-carrier protein] reductase [EC:1.1.1.100]
1951	Cluster-36722.10628-orf1	8	5	5	23.4	235	24.2164	5.84619	1.39	0.00139	XP_005772319.1	hypothetical protein EMIHUDRAFT_444779 [Emiliania huxleyi CCMP1516]	K00794	6,7-dimethyl-8-ribityllumazine synthase [EC:2.5.1.78]
1952	Unigene23464	4	3	3	20.72	111	11.8352	11.3706	1.02	0.609	XP_005784617.1	hypothetical protein EMIHUDRAFT_202818 [Emiliania huxleyi CCMP1516]	-	-
1953	Unigene431	3	2	2	7.04	412	45.8199	8.23584	1.05	0.324	OSX79978.1	hypothetical protein BU14_0066s0031 [Porphyra umbilicalis]	-	-
1954	Unigene14620	8	5	5	29.68	219	23.319	6.06201	1.16	0.000915	XP_005787296.1	hypothetical protein EMIHUDRAFT_423492 [Emiliania huxleyi CCMP1516]	-	-
1955	Unigene39517	2	1	1	8.74	103	11.0329	10.7261	1.27	0.0105	-	-	-	-
1956	Cluster-36722.21264-orf1	1	1	1	7.46	295	31.287	9.49561	0.77	0.00537	XP_015067066.1	PLASMODESMATA CALLOSE-BINDING PROTEIN 1-like [Solanum pennellii]	K20784	arabinosyltransferase [EC:2.4.2.-]
1957	CL44.Contig2	9	6	5	4.05	2049	221.191	5.50342	1.04	0.287	OIW09032.1	hypothetical protein TanjilG_05876, partial [Lupinus angustifolius]	-	-
1958	Cluster-36722.16442-orf1	9	5	5	17.82	303	31.6748	6.81494	1.01	0.704	KJE95951.1	hypothetical protein CAOG_009980 [Capsaspora owczarzaki ATCC 30864]	-	-
1959	CL9899.Contig2	6	3	3	12.45	241	24.8981	4.58936	1.92	8.8e-06	ODN86181.1	hypothetical protein L203_04299 [Cryptococcus depauperatus CBS 7841]	-	-
1960	Cluster-36722.1566-orf1	5	2	2	6.18	340	35.9042	5.43994	0.97	0.0483	KOO32757.1	vacuolar protein 8 [Chrysochromulina tobinii]	-	-
1961	Cluster-36722.4416-orf1	4	3	3	5.14	467	50.9584	8.86572	0.28	1.1e-06	XP_004342880.1	translation elongation factor 1-alpha [Capsaspora owczarzaki ATCC 30864]	K03231	elongation factor 1-alpha
1962	Cluster-36722.12848-orf1	2	1	1	5.76	295	32.96	9.0415	1.18	0.0677	XP_005766029.1	hypothetical protein EMIHUDRAFT_422055 [Emiliania huxleyi CCMP1516]	K20369	ER-derived vesicles protein
1963	CL11465.Contig2	18	3	3	13.68	212	22.425	4.729	0.55	7.97e-06	XP_005769800.1	hypothetical protein EMIHUDRAFT_436386 [Emiliania huxleyi CCMP1516]	-	-
1964	Cluster-36060.0-orf1	8	4	4	14.86	370	39.7599	5.74463	1.01	0.906	XP_005781819.1	hypothetical protein EMIHUDRAFT_204045 [Emiliania huxleyi CCMP1516]	-	-
1965	Unigene14923	8	4	4	14.76	332	34.1873	5.021	1.02	0.619	XP_021996405.1	hornerin-like [Helianthus annuus]	-	-
1966	Cluster-36722.13440-orf2	8	5	5	7.17	823	91.2388	9.43701	1.09	0.0695	KAE8883763.1	hypothetical protein PF003_g32146 [Phytophthora fragariae]	-	-
1967	Unigene33714	2	2	2	6.38	345	36.5127	7.44482	1.36	0.00725	EJK46649.1	hypothetical protein THAOC_34673 [Thalassiosira oceanica]	-	-
1968	CL6763.Contig2	3	2	2	14.77	149	15.7892	7.98682	1.26	0.00213	XP_005790701.1	hypothetical protein EMIHUDRAFT_471479 [Emiliania huxleyi CCMP1516]	-	-
1969	CL10133.Contig2	20	3	2	9.39	245	26.1282	5.38916	1.16	0.00411	ABA55525.1	chloroplast light harvesting protein isoform 9 [Isochrysis galbana]	K14172	light-harvesting complex II chlorophyll a/b binding protein 7
1970	Cluster-35905.0-orf1	2	1	1	9.2	163	18.1098	4.80518	1.01	0.864	KOO34461.1	hypothetical protein Ctob_014456 [Chrysochromulina tobinii]	-	-
1971	Unigene26175	8	4	4	12.43	362	37.8976	9.62744	1.17	1.85e-05	XP_002508132.1	predicted protein [Micromonas commoda]	-	-
1972	CL10725.Contig1	5	3	3	8.73	527	55.4093	6.88818	1.2	0.0108	XP_009036572.1	hypothetical protein AURANDRAFT_26083 [Aureococcus anophagefferens]	K00140	malonate-semialdehyde dehydrogenase (acetylating) / methylmalonate-semialdehyde dehydrogenase [EC:1.2.1.18 1.2.1.27]
1973	CL4390.Contig1	4	3	3	5.27	626	65.437	8.06006	1.19	0.000239	XP_009035901.1	hypothetical protein AURANDRAFT_71291, partial [Aureococcus anophagefferens]	-	-
1974	Unigene1157	8	6	6	15.95	420	44.4559	6.96143	1.17	0.0071	XP_005765969.1	hypothetical protein EMIHUDRAFT_451975 [Emiliania huxleyi CCMP1516]	K05275	pyridoxine 4-dehydrogenase [EC:1.1.1.65]
1975	Unigene26432	7	4	4	22.6	177	19.5623	8.77783	1	0.859	KOO22472.1	hypothetical protein Ctob_001442 [Chrysochromulina sp. CCMP291]	-	-
1976	Unigene17139	8	3	2	15.34	176	19.7548	4.729	1.38	0.000704	KOO23951.1	centrin [Chrysochromulina sp. CCMP291]	K16465	centrin-1
1977	Unigene15337	10	6	6	56.39	133	13.9463	10.2573	1.03	0.375	XP_009035901.1	hypothetical protein AURANDRAFT_71291, partial [Aureococcus anophagefferens]	-	-
1978	CL10333.Contig1	6	5	5	6.02	930	99.6889	7.69385	0.94	0.0464	XP_005764159.1	hypothetical protein EMIHUDRAFT_120269, partial [Emiliania huxleyi CCMP1516]	K20783	arabinosyltransferase [EC:2.4.2.-]
1979	Unigene7111	3	2	2	9.47	243	23.8491	4.18311	1.15	0.0129	CAD22154.1	pherophorin-dz1 protein [Volvox carteri f. nagariensis]	-	-
1980	Cluster-36722.18423-orf1	7	5	5	15.27	347	37.088	9.30518	0.64	7.04e-05	XP_005779658.1	2-oxoglutarate/malate translocator [Emiliania huxleyi CCMP1516]	K15104	solute carrier family 25 (mitochondrial oxoglutarate transporter), member 11
1981	CL805.Contig3	1	1	1	7.65	170	16.592	12.4839	1.25	0.00633	-	-	-	-
1982	Cluster-36722.4948-orf1	8	4	4	13.97	365	39.1012	6.87354	1.04	0.131	KOO23507.1	ump-cmp kinase-like protein [Chrysochromulina tobinii]	K13800	UMP-CMP kinase [EC:2.7.4.14]
1983	Cluster-36722.12131-orf1	8	5	5	11.07	542	58.8746	5.68115	0.95	0.153	XP_005775606.1	hypothetical protein EMIHUDRAFT_195810 [Emiliania huxleyi CCMP1516]	-	-
1984	Cluster-36722.23706-orf1	1	1	1	3.93	382	40.1251	6.31592	2.07	8.79e-07	OLP96713.1	Cathepsin B-like cysteine proteinase 6 [Symbiodinium microadriaticum]	K01363	cathepsin B [EC:3.4.22.1]
1985	Cluster-36722.15708-orf1	3	2	2	3.34	689	73.5902	6.40479	1.13	0.00653	XP_005772361.1	histidyl-tRNA synthetase [Emiliania huxleyi CCMP1516]	K01892	histidyl-tRNA synthetase [EC:6.1.1.21]
1986	CL321.Contig4	5	1	1	13	100	10.4003	9.11475	1.15	0.0745	-	-	-	-
1987	Unigene11334	8	4	4	24.62	199	21.7183	8.73389	1.04	0.0981	KOO24947.1	pepsin b-like protein [Chrysochromulina sp. CCMP291]	-	-
1988	Cluster-41128.0-orf1	3	2	2	7.09	409	44.7767	7.50342	0.96	0.134	XP_005774403.1	hypothetical protein EMIHUDRAFT_430522 [Emiliania huxleyi CCMP1516]	K20367	endoplasmic reticulum-Golgi intermediate compartment protein 3
1989	Unigene19817	4	3	3	10.11	356	38.7003	5.92236	1.03	0.374	XP_005779857.1	hypothetical protein EMIHUDRAFT_418635, partial [Emiliania huxleyi CCMP1516]	-	-
1990	Unigene26828	6	2	2	8.62	290	30.3978	5.73193	0.9	0.0314	KOO34585.1	s-formylglutathione hydrolase [Chrysochromulina sp. CCMP291]	K01070	S-formylglutathione hydrolase [EC:3.1.2.12]
1991	Cluster-36722.19099-orf1	14	11	11	6.28	1528	169.165	6.30322	1.06	0.026	KOO28512.1	intron-binding protein aquarius [Chrysochromulina tobinii]	K12874	intron-binding protein aquarius
1992	CL10343.Contig1	5	4	4	12.61	349	36.8145	5.26221	0.93	0.015	XP_007132587.1	hypothetical protein PHAVU_011G107500g [Phaseolus vulgaris]	-	-
1993	CL3853.Contig3	4	1	1	7.19	139	15.3215	6.354	1.22	2.7e-05	-	-	-	-
1994	Unigene20814	11	5	5	17.34	323	33.7194	4.43701	1.19	0.000818	XP_005782587.1	hypothetical protein EMIHUDRAFT_449789 [Emiliania huxleyi CCMP1516]	K09485	heat shock protein 110kDa
1995	Cluster-36722.25337-orf1	6	4	4	6.37	612	64.5937	6.43018	0.47	1.16e-05	KOO31991.1	glutamyl-tRNA reductase [Chrysochromulina tobinii]	K02492	glutamyl-tRNA reductase [EC:1.2.1.70]
1996	Cluster-36722.16754-orf1	1	1	1	5.26	228	23.7801	8.57275	1.38	0.0109	AAX33674.1	plus agglutinin, partial [Chlamydomonas incerta]	-	-
1997	Cluster-36722.13212-orf1	8	4	4	7.83	549	59.2615	7.72314	1.04	0.00768	KOO28643.1	Propionyl-CoA carboxylase carboxyl transferase [Chrysochromulina tobinii]	K01966	propionyl-CoA carboxylase beta chain [EC:6.4.1.3 2.1.3.15]
1998	CL308.Contig2	14	7	7	15.53	515	54.581	4.98291	0.81	0.00153	OEU12448.1	aspartate kinase, partial [Fragilariopsis cylindrus CCMP1102]	K00928	aspartate kinase [EC:2.7.2.4]
[truncated: 3,542 more rows]
